# Supplementary material for: Transcriptomic Response to 1,25-Dihydroxyvitamin D in Human Fibroblasts with or without a Functional Vitamin D Receptor (VDR): Novel Target Genes and Insights into VDR Basal Transcriptional Activity
Source: Cells. 2019 Apr 5;8(4):318. doi: 10.3390/cells8040318 (PMC6523947; doi:10.3390/cells8040318)
Supplement: Supplementary file 1 [file cells-08-00318-s001.zip]

Archive with 4 entries (3 files):
- cells-453826-supplementary-revised-/
- cells-453826-supplementary-revised-/Cells-453826 MS Supplementary Figure 1.pdf
- cells-453826-supplementary-revised-/Cells-453826 Supplementary Table 1.xlsx
- cells-453826-supplementary-revised-/Cells-453826 Supplementary Table 2.xlsx
