# Supplementary material for: Transcriptomic Response to 1,25-Dihydroxyvitamin D in Human Fibroblasts with or without a Functional Vitamin D Receptor (VDR): Novel Target Genes and Insights into VDR Basal Transcriptional Activity
Source: Cells. 2019 Apr 5;8(4):318. doi: 10.3390/cells8040318 (PMC6523947; doi:10.3390/cells8040318)
Supplement: Supplementary file 1 [file cells-08-00318-s001.zip › cells-453826-supplementary-revised-/Cells-453826 Supplementary Table 1.xlsx]

## Sheet: CoCalvsCoVeh
Column #	Column ID	gene_assignment	Gene Symbol	RefSeq	p-value (CO_1,25D vs. CO-Veh)	Ratio (CO_1,25D vs. CO-Veh)	Fold-Change(CO_1,25D vs. CO-Veh)
29814	16920497	NM_000782 // CYP24A1 // cytochrome P450, family 24, subfamily A, polypeptide 1 // 20q13	CYP24A1	NM_000782	4.79292e-16	87.6909	87.6909
5499	16677556	NM_001135599 // TGFB2 // transforming growth factor, beta 2 // 1q41 // 7042 /// ENST000	TGFB2	NM_001135599	4.35359e-09	5.63998	5.63998
29408	16916901	NM_014737 // RASSF2 // Ras association (RalGDS/AF-6) domain family member 2 // 20p13 //	RASSF2	NM_014737	1.19044e-10	3.95979	3.95979
18820	16810713	NM_003613 // CILP // cartilage intermediate layer protein, nucleotide pyrophosphohydrol	CILP	NM_003613	9.10592e-12	3.9158	3.9158
44507	17071298	ENST00000522510 // OSR2 // odd-skipped related 2 (Drosophila) // 8q22.2 // 116039 /// E	OSR2	ENST00000522510	1.15483e-09	3.87163	3.87163
44973	17075553	NM_003155 // STC1 // stanniocalcin 1 // 8p21-p11.2 // 6781 /// ENST00000290271 // STC1	STC1	NM_003155	1.42568e-09	3.76094	3.76094
36222	16986138	NM_001080479 // RGNEF // 190 kDa guanine nucleotide exchange factor // 5q13.2 // 64283	RGNEF	NM_001080479	5.2643e-12	3.49586	3.49586
17073	16792954	NM_007361 // NID2 // nidogen 2 (osteonidogen) // 14q22.1 // 22795 /// ENST00000216286 /	NID2	NM_007361	2.82966e-09	3.27635	3.27635
18990	16812475	NM_024580 // EFTUD1 // elongation factor Tu GTP binding domain containing 1 // 15q25.2	EFTUD1	NM_024580	1.48892e-09	3.26012	3.26012
28549	16908138	NM_018000 // MREG // melanoregulin // 2q35 // 55686 /// ENST00000423087 // MREG // mela	MREG	NM_018000	8.86031e-09	3.06408	3.06408
5285	16675158	NM_005807 // PRG4 // proteoglycan 4 // 1q25-q31 // 10216 /// NM_001127708 // PRG4 // pr	PRG4	NM_005807	3.52627e-07	3.03007	3.03007
38917	17011279	NM_001198 // PRDM1 // PR domain containing 1, with ZNF domain // 6q21 // 639 /// ENST00	PRDM1	NM_001198	1.34661e-09	2.95081	2.95081
27277	16894824	NM_145260 // OSR1 // odd-skipped related 1 (Drosophila) // 2p24.1 // 130497 /// ENST000	OSR1	NM_145260	3.29486e-11	2.85246	2.85246
26259	16884280	NR_046110 // LOC440894 // uncharacterized LOC440894 // 2q13 // 440894 /// NR_046111 //	LINC01123	NR_046110	1.02921e-08	2.81946	2.81946
22994	16852858	NM_003784 // SERPINB7 // serpin peptidase inhibitor, clade B (ovalbumin), member 7 // 1	SERPINB7	NM_003784	3.14082e-07	2.70073	2.70073
12030	16743751	NM_002426 // MMP12 // matrix metallopeptidase 12 (macrophage elastase) // 11q22.3 // 43	MMP12	NM_002426	3.76604e-05	2.68539	2.68539
38569	17007910	NM_002754 // MAPK13 // mitogen-activated protein kinase 13 // 6p21.31 // 5603 /// ENST0	MAPK13	NM_002754	1.20239e-09	2.67231	2.67231
44339	17069728	ENST00000396539 // PREX2 // phosphatidylinositol-3,4,5-trisphosphate-dependent Rac exch	PREX2	ENST00000396539	2.60513e-07	2.65363	2.65363
5284	16675045	NM_031935 // HMCN1 // hemicentin 1 // 1q25.3-q31.1 // 83872 /// ENST00000271588 // HMCN	HMCN1	NM_031935	3.53272e-05	2.52098	2.52098
21938	16842403	ENST00000423676 // LGALS9B // lectin, galactoside-binding, soluble, 9B // 17p11.2 // 28	LGALS9B	ENST00000423676	1.08095e-05	2.49593	2.49593
36029	16984010	ENST00000303115 // IL7R // interleukin 7 receptor // 5p13 // 3575 /// NM_002185 // IL7R	IL7R	ENST00000303115	1.4956e-09	2.36912	2.36912
29525	16917849	ENST00000377103 // THBD // thrombomodulin // 20p11.2 // 7056 /// NM_000361 // THBD // t	THBD	ENST00000377103	4.07411e-09	2.28737	2.28737
45373	17079210	NM_005261 // GEM // GTP binding protein overexpressed in skeletal muscle // 8q13-q21 //	GEM	NM_005261	7.64984e-08	2.2539	2.2539
44370	17070013	NM_172037 // RDH10 // retinol dehydrogenase 10 (all-trans) // 8q21.11 // 157506 /// ENS	RDH10	NM_172037	1.17202e-08	2.24779	2.24779
6469	16687799	NM_021080 // DAB1 // disabled homolog 1 (Drosophila) // 1p32-p31 // 1600 /// ENST000003	DAB1	NM_021080	4.17865e-07	2.22866	2.22866
21448	16837391	NM_000891 // KCNJ2 // potassium inwardly-rectifying channel, subfamily J, member 2 // 1	KCNJ2	NM_000891	2.16379e-07	2.18154	2.18154
7625	16699533	NM_007207 // DUSP10 // dual specificity phosphatase 10 // 1q41 // 11221 /// ENST0000036	DUSP10	NM_007207	1.3836e-12	2.14274	2.14274
32923	16952874	ENST00000296140 // CCR1 // chemokine (C-C motif) receptor 1 // 3p21 // 1230 /// NM_0012	CCR1	ENST00000296140	3.61352e-06	2.12684	2.12684
12256	16745870	NM_001243597 // CDON // Cdon homolog (mouse) // 11q23-q24 // 50937 /// ENST00000392693	CDON	NM_001243597	1.11818e-08	2.07239	2.07239
44340	17069782	NM_052958 // C8orf34 // chromosome 8 open reading frame 34 // 8q13 // 116328 /// ENST00	C8orf34	NM_052958	2.3177e-07	2.05917	2.05917
44505	17071289	ENST00000287042 // KCNS2 // potassium voltage-gated channel, delayed-rectifier, subfami	KCNS2	ENST00000287042	7.34274e-06	2.02992	2.02992
45228	17077996	NR_038877 // LOC286189 // uncharacterized LOC286189 // 8q13.1 // 286189	LOC286189	NR_038877	7.36534e-06	2.01688	2.01688
4025	16661832	NM_001199039 // SERINC2 // serine incorporator 2 // 1p35.1 // 347735 /// NM_018565 // S	SERINC2	NM_001199039	2.08706e-08	2.00726	2.00726
28009	16901683	NR_027244 // LOC151009 // uncharacterized LOC151009 // 2q13 // 151009 /// NR_046110 //	LOC151009	NR_027244	7.97483e-06	1.9865	1.9865
34346	16968680	NM_001251830 // SPP1 // secreted phosphoprotein 1 // 4q22.1 // 6696 /// NM_001040058 //	SPP1	NM_001251830	3.69022e-07	1.96401	1.96401
17131	16793623	NM_017420 // SIX4 // SIX homeobox 4 // 14q23 // 51804 /// ENST00000216513 // SIX4 // SI	SIX4	NM_017420	8.04232e-09	1.94741	1.94741
23174	16854268	NM_000271 // NPC1 // Niemann-Pick disease, type C1 // 18q11-q12 // 4864 /// ENST0000026	NPC1	NM_000271	4.24464e-09	1.94218	1.94218
44924	17075060	NR_036103 // MIR548V // microRNA 548v // --- // 100422850	MIR548V	NR_036103	0.000121469	1.93029	1.93029
17976	16801075	NM_181789 // GLDN // gliomedin // 15q21.2 // 342035 /// ENST00000335449 // GLDN // glio	GLDN	NM_181789	4.85028e-07	1.92243	1.92243
28264	16904278	NM_001935 // DPP4 // dipeptidyl-peptidase 4 // 2q24.3 // 1803 /// ENST00000360534 // DP	DPP4	NM_001935	1.58764e-10	1.9083	1.9083
39947	17020942	NM_015687 // FILIP1 // filamin A interacting protein 1 // 6q14.1 // 27145 /// ENST00000	FILIP1	NM_015687	1.40418e-07	1.90658	1.90658
9041	16712773	ENST00000375790 // MKX // mohawk homeobox // 10p12.1 // 283078 /// NM_173576 // MKX //	MKX	ENST00000375790	1.6821e-06	1.89807	1.89807
37180	16995177	NM_000949 // PRLR // prolactin receptor // 5p13.2 // 5618 /// NM_001204316 // PRLR // p	PRLR	NM_000949	8.32915e-09	1.81533	1.81533
17934	16800680	ENST00000260324 // SQRDL // sulfide quinone reductase-like (yeast) // 15q15 // 58472 //	SQRDL	ENST00000260324	9.50551e-07	1.80787	1.80787
16288	16784967	NM_153811 // SLC38A6 // solute carrier family 38, member 6 // 14q23.1 // 145389 /// ENS	SLC38A6	NM_153811	9.14182e-08	1.80706	1.80706
12029	16743735	ENST00000299855 // MMP3 // matrix metallopeptidase 3 (stromelysin 1, progelatinase) //	MMP3	ENST00000299855	2.96901e-06	1.78945	1.78945
15009	16774303	NM_014059 // RGCC // regulator of cell cycle // 13q14.11 // 28984 /// ENST00000379359 /	RGCC	NM_014059	0.000233634	1.78941	1.78941
34688	16971737	NM_000857 // GUCY1B3 // guanylate cyclase 1, soluble, beta 3 // 4q31.3-q33 // 2983 ///	GUCY1B3	NM_000857	2.38114e-05	1.78428	1.78428
3941	16660953	ENST00000374332 // MAN1C1 // mannosidase, alpha, class 1C, member 1 // 1p35 // 57134 //	MAN1C1	ENST00000374332	1.18286e-05	1.78095	1.78095
47185	17096728	NM_005502 // ABCA1 // ATP-binding cassette, sub-family A (ABC1), member 1 // 9q31.1 //	ABCA1	NM_005502	1.08282e-06	1.77264	1.77264
33628	16961551	NM_002662 // PLD1 // phospholipase D1, phosphatidylcholine-specific // 3q26 // 5337 ///	PLD1	NM_002662	3.44581e-07	1.76454	1.76454
29752	16919962	NM_198596 // SULF2 // sulfatase 2 // 20q12-q13.2 // 55959 /// NM_001161841 // SULF2 //	SULF2	NM_198596	2.66736e-07	1.75279	1.75279
9053	16712879	ENST00000375398 // SVIL // supervillin // 10p11.2 // 6840 /// NM_021738 // SVIL // supe	SVIL	ENST00000375398	9.02e-08	1.74345	1.74345
38180	17004657	NM_001718 // BMP6 // bone morphogenetic protein 6 // 6p24-p23 // 654 /// ENST0000028314	BMP6	NM_001718	2.98412e-05	1.73811	1.73811
24019	16861997	NM_003407 // ZFP36 // zinc finger protein 36, C3H type, homolog (mouse) // 19q13.1 // 7	ZFP36	NM_003407	2.6733e-11	1.73487	1.73487
21745	16840318	ENST00000544378 // NLRP1 // NLR family, pyrin domain containing 1 // 17p13.2 // 22861 /	NLRP1	ENST00000544378	5.0548e-06	1.7348	1.7348
36035	16984056	NM_004172 // SLC1A3 // solute carrier family 1 (glial high affinity glutamate transport	SLC1A3	NM_004172	9.02696e-05	1.73405	1.73405
38178	17004612	ENST00000379802 // DSP // desmoplakin // 6p24 // 1832 /// NM_004415 // DSP // desmoplak	DSP	ENST00000379802	9.63648e-07	1.72936	1.72936
26247	16884030	NM_001056 // SULT1C2 // sulfotransferase family, cytosolic, 1C, member 2 // 2q12.3 // 6	SULT1C2	NM_001056	2.22872e-05	1.71903	1.71903
5166	16673731	NM_002021 // FMO1 // flavin containing monooxygenase 1 // 1q24.3 // 2326 /// ENST000003	FMO1	NM_002021	0.000157563	1.71837	1.71837
26205	16883690	NM_016232 // IL1RL1 // interleukin 1 receptor-like 1 // 2q12 // 9173 /// ENST0000023395	IL1RL1	NM_016232	0.000112207	1.71387	1.71387
12069	16744138	NM_015065 // EXPH5 // exophilin 5 // 11q22.3 // 23086 /// ENST00000265843 // EXPH5 // e	EXPH5	NM_015065	7.48069e-06	1.70984	1.70984
17130	16793613	NM_005982 // SIX1 // SIX homeobox 1 // 14q23.1 // 6495 /// ENST00000247182 // SIX1 // S	SIX1	NM_005982	3.61089e-07	1.70837	1.70837
39886	17020174	NM_001498 // GCLC // glutamate-cysteine ligase, catalytic subunit // 6p12 // 2729 /// E	GCLC	NM_001498	6.39272e-06	1.70319	1.70319
28658	16909319	NM_139072 // DNER // delta/notch-like EGF repeat containing // 2q36.3 // 92737 /// ENST	DNER	NM_139072	7.4309e-07	1.70282	1.70282
14450	16769761	NM_181724 // TMEM119 // transmembrane protein 119 // 12q23.3 // 338773 /// ENST00000392	TMEM119	NM_181724	3.73755e-07	1.69648	1.69648
13734	16762337	NM_005504 // BCAT1 // branched chain amino-acid transaminase 1, cytosolic // 12p12.1 //	BCAT1	NM_005504	1.00243e-10	1.68846	1.68846
8041	16703407	ENST00000376236 // APBB1IP // amyloid beta (A4) precursor protein-binding, family B, me	APBB1IP	ENST00000376236	2.67009e-10	1.68005	1.68005
27332	16895387	NM_021907 // DTNB // dystrobrevin, beta // 2p24 // 1838 /// NM_183360 // DTNB // dystro	DTNB	NM_021907	2.69582e-06	1.67243	1.67243
36747	16991582	NM_001099287 // NIPAL4 // NIPA-like domain containing 4 // 5q33.3 // 348938 /// NM_0011	NIPAL4	NM_001099287	6.05689e-05	1.66075	1.66075
14110	16766734	NM_006576 // AVIL // advillin // 12q14.1 // 10677 /// ENST00000257861 // AVIL // advill	AVIL	NM_006576	0.000120862	1.65723	1.65723
36261	16986655	NM_003248 // THBS4 // thrombospondin 4 // 5q13 // 7060 /// ENST00000350881 // THBS4 //	THBS4	NM_003248	0.000566096	1.65709	1.65709
48360	17107559	NM_002025 // AFF2 // AF4/FMR2 family, member 2 // Xq28 // 2334 /// NM_001169123 // AFF2	AFF2	NM_002025	1.33222e-07	1.64182	1.64182
29187	16914812	NM_005194 // CEBPB // CCAAT/enhancer binding protein (C/EBP), beta // 20q13.1 // 1051 /	CEBPB	NM_005194	5.03302e-08	1.63189	1.63189
48911	17113346	NM_001143981 // CHRDL1 // chordin-like 1 // Xq23 // 91851 /// NM_001143982 // CHRDL1 //	CHRDL1	NM_001143981	0.000190115	1.62933	1.62933
31570	16938133	ENST00000339732 // GALNTL2 // UDP-N-acetyl-alpha-D-galactosamine:polypeptide N-acetylga	GALNTL2	ENST00000339732	4.29683e-06	1.61756	1.61756
29401	16916863	NM_007219 // RNF24 // ring finger protein 24 // 20p13 // 11237 /// NM_001134338 // RNF2	RNF24	NM_007219	5.35958e-09	1.6127	1.6127
45416	17079448	ENST00000341166 // NIPAL2 // NIPA-like domain containing 2 // 8q22.2 // 79815 /// NM_02	NIPAL2	ENST00000341166	1.38238e-07	1.61058	1.61058
41956	17045182	NM_030636 // EEPD1 // endonuclease/exonuclease/phosphatase family domain containing 1 /	EEPD1	NM_030636	9.05787e-07	1.60765	1.60765
18120	16802653	ENST00000355327 // THSD4 // thrombospondin, type I, domain containing 4 // 15q23 // 798	THSD4	ENST00000355327	1.87187e-06	1.60367	1.60367
43350	17059451	NM_000443 // ABCB4 // ATP-binding cassette, sub-family B (MDR/TAP), member 4 // 7q21.1	ABCB4	NM_000443	8.81e-07	1.60275	1.60275
22523	16848173	NM_080283 // ABCA9 // ATP-binding cassette, sub-family A (ABC1), member 9 // 17q24.2 //	ABCA9	NM_080283	0.000101905	1.60255	1.60255
41714	17042681	NM_020223 // FAM20C // family with sequence similarity 20, member C // 7p22.3 // 56975	FAM20C	NM_020223	3.09097e-07	1.60231	1.60231
17315	16795368	NM_033104 // STON2 // stonin 2 // 14q31.1 // 85439 /// NM_001256430 // STON2 // stonin	STON2	NM_033104	0.000159201	1.6018	1.6018
15993	16782068	ENST00000390509 // TRAJ28 // T cell receptor alpha joining 28 // --- // ---	TRAJ28	ENST00000390509	0.000625873	1.59766	1.59766
22128	16844308	NM_152219 // GJD3 // gap junction protein, delta 3, 31.9kDa // 17q21.2 // 125111 /// EN	GJD3	NM_152219	0.000122977	1.59153	1.59153
13725	16762154	NM_020297 // ABCC9 // ATP-binding cassette, sub-family C (CFTR/MRP), member 9 // 12p12.	ABCC9	NM_020297	3.42051e-07	1.59056	1.59056
45203	17077723	NM_004820 // CYP7B1 // cytochrome P450, family 7, subfamily B, polypeptide 1 // 8q21.3	CYP7B1	NM_004820	4.11392e-05	1.57549	1.57549
16245	16784498	NM_021255 // PELI2 // pellino E3 ubiquitin protein ligase family member 2 // 14q21 // 5	PELI2	NM_021255	1.48708e-05	1.56289	1.56289
39145	17013174	NM_016108 // AIG1 // androgen-induced 1 // 6q24.2 // 51390 /// ENST00000357847 // AIG1	AIG1	NM_016108	8.63248e-05	1.55569	1.55569
23367	16855673	ENST00000398117 // BCL2 // B-cell CLL/lymphoma 2 // 18q21.3 // 596 /// NM_000633 // BCL	BCL2	ENST00000398117	0.000116134	1.55448	1.55448
22519	16848097	NM_001243746 // FAM20A // family with sequence similarity 20, member A // 17q24.2 // 54	FAM20A	NM_001243746	3.55279e-05	1.54654	1.54654
39058	17012392	ENST00000356698 // RSPO3 // R-spondin 3 // 6q22.33 // 84870 /// NM_032784 // RSPO3 // R	RSPO3	ENST00000356698	1.61776e-06	1.53258	1.53258
33185	16956532	NM_016206 // VGLL3 // vestigial like 3 (Drosophila) // 3p12.1 // 389136 /// ENST0000039	VGLL3	NM_016206	1.06969e-06	1.53243	1.53243
45244	17078134	NM_172058 // EYA1 // eyes absent homolog 1 (Drosophila) // 8q13.3 // 2138 /// NM_000503	EYA1	NM_172058	1.73004e-06	1.53066	1.53066
4423	16665796	NM_032291 // SGIP1 // SH3-domain GRB2-like (endophilin) interacting protein 1 // 1p31.3	SGIP1	NM_032291	0.000144233	1.52537	1.52537
7502	16698417	ENST00000516841 // RN5S75 // RNA, 5S ribosomal 75 // --- // ---	RN5S75	ENST00000516841	0.00067661	1.52375	1.52375
41839	17043982	NM_002214 // ITGB8 // integrin, beta 8 // 7p21.1 // 3696 /// ENST00000222573 // ITGB8 /	ITGB8	NM_002214	0.000554393	1.52246	1.52246
7388	16697196	NM_052966 // FAM129A // family with sequence similarity 129, member A // 1q25 // 116496	FAM129A	NM_052966	4.69293e-06	1.52152	1.52152
12852	16752233	NR_036476 // TMEM198B // transmembrane protein 198B, pseudogene // 12q13.2 // 440104 //	TMEM198B	NR_036476	4.21007e-07	1.51149	1.51149
23586	16857886	NM_139314 // ANGPTL4 // angiopoietin-like 4 // 19p13.3 // 51129 /// ENST00000301455 //	ANGPTL4	NM_139314	6.55997e-07	1.50867	1.50867
46331	17088462	NM_002581 // PAPPA // pregnancy-associated plasma protein A, pappalysin 1 // 9q33.2 //	PAPPA	NM_002581	0.000136544	1.50412	1.50412
23772	16859763	NM_006332 // IFI30 // interferon, gamma-inducible protein 30 // 19p13.1 // 10437 /// EN	IFI30	NM_006332	7.94995e-06	1.50148	1.50148
34687	16971712	NM_000856 // GUCY1A3 // guanylate cyclase 1, soluble, alpha 3 // 4q31.1-q31.2 // 2982 /	GUCY1A3	NM_000856	2.59381e-05	1.50062	1.50062
10939	16732985	ENST00000403796 // SLC37A2 // solute carrier family 37 (glycerol-3-phosphate transporte	SLC37A2	ENST00000403796	9.72409e-06	1.49923	1.49923
3791	16659459	NM_001006624 // PDPN // podoplanin // 1p36.21 // 10630 /// NM_001006625 // PDPN // podo	PDPN	NM_001006624	4.54379e-06	1.49861	1.49861
22524	16848219	NM_080284 // ABCA6 // ATP-binding cassette, sub-family A (ABC1), member 6 // 17q24.3 //	ABCA6	NM_080284	0.000718369	1.49813	1.49813
45546	17080788	NM_058229 // FBXO32 // F-box protein 32 // 8q24.13 // 114907 /// ENST00000517956 // FBX	FBXO32	NM_058229	2.59195e-06	1.49494	1.49494
46390	17088995	NR_029611 // MIR181A2 // microRNA 181a-2 // 9q33.3 // 406954	MIR181A2	NR_029611	0.000667999	1.49398	1.49398
8005	16703036	ENST00000377252 // PLXDC2 // plexin domain containing 2 // 10p12.31 // 84898 /// NM_032	PLXDC2	ENST00000377252	5.41167e-07	1.49316	1.49316
32264	16945993	NM_002718 // PPP2R3A // protein phosphatase 2, regulatory subunit B'', alpha // 3q22.1	PPP2R3A	NM_002718	7.27353e-07	1.49227	1.49227
6195	16684461	NM_001856 // COL16A1 // collagen, type XVI, alpha 1 // 1p35-p34 // 1307 /// ENST0000037	COL16A1	NM_001856	6.11762e-06	1.4892	1.4892
47759	17102129	NR_027783 // SAT1 // spermidine/spermine N1-acetyltransferase 1 // Xp22.1 // 6303 /// N	SAT1	NR_027783	3.66072e-05	1.48752	1.48752
19411	16816756	ENST00000542527 // C16orf52 // chromosome 16 open reading frame 52 // 16p12.2 // 730094	C16orf52	ENST00000542527	4.17625e-05	1.48521	1.48521
10140	16724087	NM_130783 // TSPAN18 // tetraspanin 18 // 11p11.2 // 90139 /// ENST00000340160 // TSPAN	TSPAN18	NM_130783	4.27533e-06	1.48435	1.48435
39012	17012047	NM_173674 // DCBLD1 // discoidin, CUB and LCCL domain containing 1 // 6q22.1 // 285761	DCBLD1	NM_173674	2.66133e-06	1.48313	1.48313
22532	16848376	NR_036534 // KCNJ2-AS1 // KCNJ2 antisense RNA 1 (non-protein coding) // 17q24.3 // 4006	KCNJ2-AS1	NR_036534	0.000211144	1.47784	1.47784
22838	16851486	NM_198129 // LAMA3 // laminin, alpha 3 // 18q11.2 // 3909 /// ENST00000313654 // LAMA3	LAMA3	NM_198129	0.000212007	1.47685	1.47685
44605	17072162	NM_021110 // COL14A1 // collagen, type XIV, alpha 1 // 8q23 // 7373 /// ENST00000297848	COL14A1	NM_021110	0.000121644	1.47674	1.47674
47061	17095566	NM_016848 // SHC3 // SHC (Src homology 2 domain containing) transforming protein 3 // 9	SHC3	NM_016848	3.80269e-05	1.46908	1.46908
14111	16766767	NM_005730 // CTDSP2 // CTD (carboxy-terminal domain, RNA polymerase II, polypeptide A)	CTDSP2	NM_005730	3.33967e-07	1.46186	1.46186
44070	17067314	NM_016240 // SCARA3 // scavenger receptor class A, member 3 // 8p21 // 51435 /// ENST00	SCARA3	NM_016240	1.6092e-09	1.46134	1.46134
43785	17064251	ENST00000466675 // RARRES2 // retinoic acid receptor responder (tazarotene induced) 2 /	RARRES2	ENST00000466675	1.7792e-09	1.455	1.455
23203	16854540	NM_004775 // B4GALT6 // UDP-Gal:betaGlcNAc beta 1,4- galactosyltransferase, polypeptide	B4GALT6	NM_004775	6.35166e-05	1.45373	1.45373
23176	16854301	NM_173505 // ANKRD29 // ankyrin repeat domain 29 // 18q11.2 // 147463 /// ENST000003229	ANKRD29	NM_173505	0.00020481	1.45077	1.45077
44327	17069550	NM_144650 // ADHFE1 // alcohol dehydrogenase, iron containing, 1 // 8q13.1 // 137872 //	ADHFE1	NM_144650	0.000414359	1.45031	1.45031
11297	16736167	NM_175058 // PLEKHA7 // pleckstrin homology domain containing, family A member 7 // 11p	PLEKHA7	NM_175058	6.65649e-05	1.4487	1.4487
36861	16992467	NM_153607 // CREBRF // CREB3 regulatory factor // 5q35.1 // 153222 /// ENST00000296953	CREBRF	NM_153607	8.98284e-05	1.4469	1.4469
37920	17002052	ENST00000326080 // C5orf4 // chromosome 5 open reading frame 4 // 5q31-q32 // 10826 ///	C5orf4	ENST00000326080	0.000130805	1.44503	1.44503
22786	16850958	NM_153000 // APCDD1 // adenomatosis polyposis coli down-regulated 1 // 18p11.22 // 1474	APCDD1	NM_153000	0.00085931	1.44495	1.44495
11758	16740969	NM_013246 // CLCF1 // cardiotrophin-like cytokine factor 1 // 11q13.3 // 23529 /// ENST	CLCF1	NM_013246	4.86783e-05	1.43945	1.43945
40245	17024265	ENST00000358430 // TXLNB // taxilin beta // 6q24.1 // 167838 /// NM_153235 // TXLNB //	TXLNB	ENST00000358430	1.77702e-05	1.43541	1.43541
27082	16893121	ENST00000264607 // ASB1 // ankyrin repeat and SOCS box containing 1 // 2q37 // 51665 //	ASB1	ENST00000264607	4.62475e-06	1.43489	1.43489
28408	16906419	ENST00000261024 // SLC40A1 // solute carrier family 40 (iron-regulated transporter), me	SLC40A1	ENST00000261024	0.000119369	1.43483	1.43483
48277	17106852	NM_003399 // XPNPEP2 // X-prolyl aminopeptidase (aminopeptidase P) 2, membrane-bound //	XPNPEP2	NM_003399	4.20409e-05	1.43402	1.43402
17134	16793644	ENST00000555868 // TMEM30B // transmembrane protein 30B // 14q23.1 // 161291 /// NM_001	TMEM30B	ENST00000555868	3.08444e-06	1.43098	1.43098
49147	17115077	ENST00000370277 // CETN2 // centrin, EF-hand protein, 2 // Xq28 // 1069 /// NM_004344 /	CETN2	ENST00000370277	2.28358e-06	1.4291	1.4291
11412	16737344	ENST00000378880 // PAMR1 // peptidase domain containing associated with muscle regenera	PAMR1	ENST00000378880	2.27337e-07	1.42574	1.42574
35656	16980974	NM_001031700 // FAM198B // family with sequence similarity 198, member B // 4q32.1 // 5	FAM198B	NM_001031700	0.000107604	1.41731	1.41731
43665	17063100	NM_001628 // AKR1B1 // aldo-keto reductase family 1, member B1 (aldose reductase) // 7q	AKR1B1	NM_001628	2.22698e-10	1.41538	1.41538
6416	16687123	NM_002867 // RAB3B // RAB3B, member RAS oncogene family // 1p32-p31 // 5865 /// ENST000	RAB3B	NM_002867	5.05946e-06	1.41304	1.41304
44103	17067566	NM_001008711 // RBPMS // RNA binding protein with multiple splicing // 8p12 // 11030 //	RBPMS	NM_001008711	4.65226e-07	1.41119	1.41119
22893	16852025	NM_025135 // FHOD3 // formin homology 2 domain containing 3 // 18q12 // 80206 /// ENST0	FHOD3	NM_025135	3.19577e-07	1.40934	1.40934
13206	16756310	NM_152772 // TCP11L2 // t-complex 11 (mouse)-like 2 // 12q23.3 // 255394 /// ENST000002	TCP11L2	NM_152772	3.84186e-05	1.40775	1.40775
14753	16772042	NM_025140 // CCDC92 // coiled-coil domain containing 92 // 12q24.31 // 80212 /// ENST00	CCDC92	NM_025140	6.46996e-05	1.40466	1.40466
32386	16947173	NM_000902 // MME // membrane metallo-endopeptidase // 3q25.2 // 4311 /// NM_007289 // M	MME	NM_000902	3.84373e-07	1.40426	1.40426
6666	16689828	NM_004815 // ARHGAP29 // Rho GTPase activating protein 29 // 1p22.1 // 9411 /// ENST000	ARHGAP29	NM_004815	1.34616e-05	1.40193	1.40193
44989	17075731	ENST00000316403 // CLU // clusterin // 8p21-p12 // 1191 /// NR_038335 // CLU // cluster	CLU	ENST00000316403	1.07406e-05	1.39885	1.39885
20994	16832768	NM_001304 // CPD // carboxypeptidase D // 17q11.2 // 1362 /// ENST00000225719 // CPD //	CPD	NM_001304	8.15346e-08	1.39665	1.39665
42058	17046135	ENST00000275493 // EGFR // epidermal growth factor receptor // 7p12 // 1956 /// NM_0052	EGFR	ENST00000275493	0.000272184	1.3962	1.3962
45740	17083197	NM_003383 // VLDLR // very low density lipoprotein receptor // 9p24 // 7436 /// ENST000	VLDLR	NM_003383	3.39442e-05	1.39564	1.39564
34729	16972167	NM_001873 // CPE // carboxypeptidase E // 4q32.3 // 1363 /// ENST00000402744 // CPE //	CPE	NM_001873	1.8376e-05	1.39458	1.39458
39338	17015102	NR_033851 // MGC39372 // serpin peptidase inhibitor, clade B (ovalbumin), member 9 pseu	MGC39372	NR_033851	0.000603218	1.39347	1.39347
9927	16721905	ENST00000528655 // ADM // adrenomedullin // 11p15.4 // 133 /// ENST00000278175 // ADM /	ADM	ENST00000528655	1.11693e-05	1.39246	1.39246
15025	16774427	NM_153218 // LACC1 // laccase (multicopper oxidoreductase) domain containing 1 // 13q14	LACC1	NM_153218	0.000213192	1.39043	1.39043
31195	16934045	NM_052880 // PIK3IP1 // phosphoinositide-3-kinase interacting protein 1 // 22q12.2 // 1	PIK3IP1	NM_052880	0.000155734	1.38929	1.38929
27059	16892826	ENST00000272928 // CXCR7 // chemokine (C-X-C motif) receptor 7 // 2q37.3 // 57007 /// N	CXCR7	ENST00000272928	4.06899e-05	1.38882	1.38882
44050	17066961	NM_001145271 // ADAMDEC1 // ADAM-like, decysin 1 // 8p21.2 // 27299 /// ENST00000538205	ADAMDEC1	NM_001145271	0.00107576	1.38816	1.38816
33162	16956342	NR_024241 // FAM86DP // family with sequence similarity 86, member D, pseudogene // 3p1	FAM86DP	NR_024241	0.0011906	1.38781	1.38781
15543	16778887	NM_025113 // KIAA0226L // KIAA0226-like // 13q14.13 // 80183 /// ENST00000429979 // KIA	KIAA0226L	NM_025113	0.000430784	1.38348	1.38348
42262	17048083	NM_001244944 // STEAP2 // STEAP family member 2, metalloreductase // 7q21.13 // 261729	STEAP2	NM_001244944	5.58421e-06	1.38161	1.38161
18218	16803754	ENST00000394685 // KIAA1199 // KIAA1199 // 15q24 // 57214 /// ENST00000356249 // KIAA11	KIAA1199	ENST00000394685	0.000141276	1.37893	1.37893
16865	16790493	NR_040448 // SLC7A7 // solute carrier family 7 (amino acid transporter light chain, y+L	SLC7A7	NR_040448	0.00019801	1.37782	1.37782
26021	16881838	NM_000189 // HK2 // hexokinase 2 // 2p13 // 3099 /// ENST00000290573 // HK2 // hexokina	HK2	NM_000189	7.46017e-05	1.37587	1.37587
45523	17080630	ENST00000395601 // SNTB1 // syntrophin, beta 1 (dystrophin-associated protein A1, 59kDa	SNTB1	ENST00000395601	8.68095e-05	1.36954	1.36954
31549	16937855	NM_001165035 // FBLN2 // fibulin 2 // 3p25.1 // 2199 /// NM_001004019 // FBLN2 // fibul	FBLN2	NM_001165035	1.93441e-05	1.36906	1.36906
44983	17075628	ENST00000520164 // EBF2 // early B-cell factor 2 // 8p21.2 // 64641 /// NM_022659 // EB	EBF2	ENST00000520164	8.15505e-06	1.36846	1.36846
31703	16939592	NM_001042646 // TRAK1 // trafficking protein, kinesin binding 1 // 3p22.1 // 22906 ///	TRAK1	NM_001042646	2.0024e-06	1.36763	1.36763
30061	16922396	NM_006933 // SLC5A3 // solute carrier family 5 (sodium/myo-inositol cotransporter), mem	SLC5A3	NM_006933	4.32974e-06	1.36739	1.36739
25701	16878443	ENST00000264716 // FOSL2 // FOS-like antigen 2 // 2p23.3 // 2355 /// NM_005253 // FOSL2	FOSL2	ENST00000264716	7.47064e-07	1.36187	1.36187
4998	16671874	NM_152280 // SYT11 // synaptotagmin XI // 1q21.2 // 23208 /// ENST00000368324 // SYT11	SYT11	NM_152280	2.73597e-06	1.36091	1.36091
13949	16764461	ENST00000550635 // FAIM2 // Fas apoptotic inhibitory molecule 2 // 12q13 // 23017 /// N	FAIM2	ENST00000550635	3.28313e-05	1.35571	1.35571
32161	16944724	ENST00000261038 // DIRC2 // disrupted in renal carcinoma 2 // 3q21.1 // 84925 /// NM_03	DIRC2	ENST00000261038	5.10021e-07	1.35409	1.35409
43144	17057525	NM_022748 // TNS3 // tensin 3 // 7p12.3 // 64759 /// ENST00000311160 // TNS3 // tensin	TNS3	NM_022748	1.838e-05	1.35337	1.35337
45751	17083261	NM_004170 // SLC1A1 // solute carrier family 1 (neuronal/epithelial high affinity gluta	SLC1A1	NM_004170	7.28874e-05	1.3533	1.3533
10234	16724861	NM_000062 // SERPING1 // serpin peptidase inhibitor, clade G (C1 inhibitor), member 1 /	SERPING1	NM_000062	2.04781e-07	1.35165	1.35165
46109	17086386	NM_006180 // NTRK2 // neurotrophic tyrosine kinase, receptor, type 2 // 9q22.1 // 4915	NTRK2	NM_006180	0.000579939	1.35013	1.35013
37856	17001299	ENST00000398514 // DPYSL3 // dihydropyrimidinase-like 3 // 5q32 // 1809 /// NM_00119729	DPYSL3	ENST00000398514	4.9356e-06	1.34793	1.34793
22605	16849268	NM_134268 // CYGB // cytoglobin // 17q25 // 114757 /// ENST00000293230 // CYGB // cytog	CYGB	NM_134268	6.86136e-05	1.34731	1.34731
32808	16951567	NM_001252634 // THRB // thyroid hormone receptor, beta // 3p24.2 // 7068 /// NM_0011281	THRB	NM_001252634	3.28931e-05	1.34706	1.34706
49418	17117422	AY358192 // TMCC2 // transmembrane and coiled-coil domain family 2 // 1q32.1 // 9911	TMCC2	AY358192	0.000827686	1.34535	1.34535
14956	16773681	ENST00000380482 // C13orf33 // chromosome 13 open reading frame 33 // 13q12.3 // 84935	C13orf33	ENST00000380482	9.68974e-08	1.34522	1.34522
23756	16859538	NM_198580 // SLC27A1 // solute carrier family 27 (fatty acid transporter), member 1 //	SLC27A1	NM_198580	2.63214e-05	1.34431	1.34431
14181	16767335	ENST00000338356 // CPM // carboxypeptidase M // 12q14.3 // 1368 /// NM_001874 // CPM //	CPM	ENST00000338356	0.000163114	1.34196	1.34196
11881	16742244	ENST00000529721 // GDPD5 // glycerophosphodiester phosphodiesterase domain containing 5	GDPD5	ENST00000529721	2.64308e-06	1.34065	1.34065
22548	16848476	NM_001129885 // CPSF4L // cleavage and polyadenylation specific factor 4-like // 17q25.	CPSF4L	NM_001129885	0.000722351	1.3406	1.3406
33146	16956199	NM_001134649 // EIF4E3 // eukaryotic translation initiation factor 4E family member 3 /	EIF4E3	NM_001134649	0.00010444	1.33588	1.33588
24943	16871359	NM_001126056 // DMKN // dermokine // 19q13.12 // 93099 /// NM_033317 // DMKN // dermoki	DMKN	NM_001126056	0.000359028	1.33446	1.33446
42447	17050455	NR_033766 // FOXP2 // forkhead box P2 // 7q31 // 93986 /// NR_033767 // FOXP2 // forkhe	FOXP2	NR_033766	0.000802908	1.33282	1.33282
35953	16983412	NM_012304 // FBXL7 // F-box and leucine-rich repeat protein 7 // 5p15.1 // 23194 /// EN	FBXL7	NM_012304	1.43143e-05	1.33225	1.33225
39839	17019698	NM_001251973 // RCAN2 // regulator of calcineurin 2 // 6p12.3 // 10231 /// NM_005822 //	RCAN2	NM_001251973	0.000423508	1.33218	1.33218
47745	17101990	NM_014927 // CNKSR2 // connector enhancer of kinase suppressor of Ras 2 // Xp22.12 // 2	CNKSR2	NM_014927	1.7545e-05	1.33167	1.33167
44286	17069177	NM_147189 // FAM110B // family with sequence similarity 110, member B // 8q12.1 // 9036	FAM110B	NM_147189	0.000448932	1.33148	1.33148
21170	16834559	NM_005440 // RND2 // Rho family GTPase 2 // 17q21 // 8153 /// ENST00000225973 // RND2 /	RND2	NM_005440	0.000960904	1.33085	1.33085
21605	16839177	NM_001004431 // METRNL // meteorin, glial cell differentiation regulator-like // 17q25.	METRNL	NM_001004431	0.00018153	1.32999	1.32999
37880	17001545	NM_005211 // CSF1R // colony stimulating factor 1 receptor // 5q32 // 1436 /// ENST0000	CSF1R	NM_005211	0.00045013	1.32906	1.32906
22750	16850656	NR_024101 // FLJ35776 // uncharacterized LOC649446 // 18p11.31 // 649446 /// AK093095 /	FLJ35776	NR_024101	0.000843724	1.3258	1.3258
31806	16941024	NM_004636 // SEMA3B // sema domain, immunoglobulin domain (Ig), short basic domain, sec	SEMA3B	NM_004636	5.94525e-05	1.32576	1.32576
37451	16997537	NM_013391 // DMGDH // dimethylglycine dehydrogenase // 5q14.1 // 29958 /// ENST00000255	DMGDH	NM_013391	0.000560304	1.32471	1.32471
28248	16904024	NM_001128213 // WDSUB1 // WD repeat, sterile alpha motif and U-box domain containing 1	WDSUB1	NM_001128213	0.000584452	1.32431	1.32431
29216	16914972	NM_018431 // DOK5 // docking protein 5 // 20q13.2 // 55816 /// ENST00000262593 // DOK5	DOK5	NM_018431	0.000311809	1.32269	1.32269
17558	16797563	BC089417 // IGHG1 // immunoglobulin heavy constant gamma 1 (G1m marker) // 14q32.33 //	IGHG1	BC089417	0.000508298	1.32074	1.32074
17925	16800630	NM_032413 // C15orf48 // chromosome 15 open reading frame 48 // 15q21.1 // 84419 /// EN	C15orf48	NM_032413	0.000213697	1.31962	1.31962
28496	16907572	NM_001261452 // GPR1 // G protein-coupled receptor 1 // 2q33.3 // 2825 /// NM_001261453	GPR1	NM_001261452	0.000391991	1.31846	1.31846
42781	17053892	NM_005542 // INSIG1 // insulin induced gene 1 // 7q36 // 3638 /// ENST00000340368 // IN	INSIG1	NM_005542	5.73241e-05	1.31378	1.31378
17274	16794980	NM_003239 // TGFB3 // transforming growth factor, beta 3 // 14q24 // 7043 /// ENST00000	TGFB3	NM_003239	0.00061323	1.31365	1.31365
26930	16891082	NM_000784 // CYP27A1 // cytochrome P450, family 27, subfamily A, polypeptide 1 // 2q33-	CYP27A1	NM_000784	0.000572057	1.31353	1.31353
45419	17079477	NM_001256312 // STK3 // serine/threonine kinase 3 // 8q22.2 // 6788 /// ENST00000523601	STK3	NM_001256312	2.11131e-05	1.31335	1.31335
20935	16832168	NM_001243439 // SPECC1 // sperm antigen with calponin homology and coiled-coil domains	SPECC1	NM_001243439	3.44663e-05	1.31303	1.31303
10391	16726825	NM_006779 // CDC42EP2 // CDC42 effector protein (Rho GTPase binding) 2 // 11q13 // 1043	CDC42EP2	NM_006779	0.000257156	1.31037	1.31037
30957	16931435	ENST00000406902 // GRAMD4 // GRAM domain containing 4 // 22q13.31 // 23151 /// NM_01512	GRAMD4	ENST00000406902	2.02429e-06	1.30988	1.30988
39348	17015166	NM_015482 // SLC22A23 // solute carrier family 22, member 23 // 6p25.2 // 63027 /// NM_	SLC22A23	NM_015482	0.000728527	1.30944	1.30944
26169	16883307	NM_001298 // CNGA3 // cyclic nucleotide gated channel alpha 3 // 2q11.2 // 1261 /// ENS	CNGA3	NM_001298	2.72234e-05	1.30819	1.30819
43329	17059119	NM_006379 // SEMA3C // sema domain, immunoglobulin domain (Ig), short basic domain, sec	SEMA3C	NM_006379	1.89843e-06	1.30792	1.30792
21382	16836697	NM_001099432 // BCAS3 // breast carcinoma amplified sequence 3 // 17q23 // 54828 /// EN	BCAS3	NM_001099432	3.05953e-06	1.30453	1.30453
42955	17055804	NM_032581 // FAM126A // family with sequence similarity 126, member A // 7p15.3 // 8466	FAM126A	NM_032581	8.83778e-05	1.30411	1.30411
44064	17067190	NM_001197293 // DPYSL2 // dihydropyrimidinase-like 2 // 8p22-p21 // 1808 /// NM_001386	DPYSL2	NM_001197293	2.54713e-07	1.30316	1.30316
8251	16705199	NM_032199 // ARID5B // AT rich interactive domain 5B (MRF1-like) // 10q21.2 // 84159 //	ARID5B	NM_032199	1.24904e-05	1.30313	1.30313
11618	16739346	NM_153265 // EML3 // echinoderm microtubule associated protein like 3 // 11q12.3 // 256	EML3	NM_153265	0.000872816	1.30193	1.30193
48072	17104947	NM_006517 // SLC16A2 // solute carrier family 16, member 2 (thyroid hormone transporter	SLC16A2	NM_006517	3.41121e-06	1.30124	1.30124
37642	16999180	NM_002317 // LOX // lysyl oxidase // 5q23.2 // 4015 /// ENST00000231004 // LOX // lysyl	LOX	NM_002317	1.43408e-10	1.30062	1.30062
20061	16823255	NM_017885 // HCFC1R1 // host cell factor C1 regulator 1 (XPO1 dependent) // 16p13.3 //	HCFC1R1	NM_017885	0.000560945	1.29739	1.29739
7944	16702399	ENST00000379261 // CELF2 // CUGBP, Elav-like family member 2 // 10p13 // 10659 /// NM_0	CELF2	ENST00000379261	3.01027e-06	1.29553	1.29553
37111	16994597	NM_001034850 // FAM134B // family with sequence similarity 134, member B // 5p15.1 // 5	FAM134B	NM_001034850	8.43534e-05	1.29409	1.29409
38601	17008341	NM_015345 // DAAM2 // dishevelled associated activator of morphogenesis 2 // 6p21.2 //	DAAM2	NM_015345	0.000313317	1.29079	1.29079
25693	16878358	NM_007266 // GPN1 // GPN-loop GTPase 1 // 2p23.3 // 11321 /// NM_001145047 // GPN1 // G	GPN1	NM_007266	2.00962e-05	1.29066	1.29066
7261	16696013	NM_003851 // CREG1 // cellular repressor of E1A-stimulated genes 1 // 1q24 // 8804 ///	CREG1	NM_003851	3.15554e-05	1.2898	1.2898
18215	16803710	NM_014862 // ARNT2 // aryl-hydrocarbon receptor nuclear translocator 2 // 15q24 // 9915	ARNT2	NM_014862	6.68926e-05	1.28827	1.28827
32248	16945768	NM_178445 // CCRL1 // chemokine (C-C motif) receptor-like 1 // 3q22 // 51554 /// NM_016	CCRL1	NM_178445	0.000828753	1.28825	1.28825
8236	16705089	ENST00000373886 // BICC1 // bicaudal C homolog 1 (Drosophila) // 10q21.1 // 80114 /// N	BICC1	ENST00000373886	4.8775e-07	1.28807	1.28807
41732	17042860	NM_001039966 // GPER // G protein-coupled estrogen receptor 1 // 7p22.3 // 2852 /// NM_	GPER	NM_001039966	9.38175e-05	1.28672	1.28672
48394	17107907	NM_001129765 // NSDHL // NAD(P) dependent steroid dehydrogenase-like // Xq28 // 50814 /	NSDHL	NM_001129765	8.59058e-06	1.28658	1.28658
13724	16762146	NM_004982 // KCNJ8 // potassium inwardly-rectifying channel, subfamily J, member 8 // 1	KCNJ8	NM_004982	0.000615983	1.2863	1.2863
22588	16848938	NM_012478 // WBP2 // WW domain binding protein 2 // 17q25 // 23558 /// ENST00000254806	WBP2	NM_012478	3.07371e-05	1.28532	1.28532
15764	16780699	NM_052867 // NALCN // sodium leak channel, non-selective // 13q32.3 // 259232 /// ENST0	NALCN	NM_052867	4.79339e-05	1.28474	1.28474
16912	16791393	NM_001039771 // CBLN3 // cerebellin 3 precursor // 14q12 // 643866 /// ENST00000267406	CBLN3	NM_001039771	0.00102581	1.28436	1.28436
28207	16903491	NM_001254738 // RND3 // Rho family GTPase 3 // 2q23.3 // 390 /// ENST00000375734 // RND	RND3	NM_001254738	8.75584e-06	1.28406	1.28406
19523	16818083	ENST00000318663 // ORAI3 // ORAI calcium release-activated calcium modulator 3 // 16p11	ORAI3	ENST00000318663	0.000853225	1.28395	1.28395
8750	16710126	NM_002775 // HTRA1 // HtrA serine peptidase 1 // 10q26.3 // 5654 /// ENST00000368984 //	HTRA1	NM_002775	1.2265e-07	1.28198	1.28198
12624	16749782	NM_139241 // FGD4 // FYVE, RhoGEF and PH domain containing 4 // 12p11.21 // 121512 ///	FGD4	NM_139241	0.00078891	1.28087	1.28087
32921	16952841	NM_024513 // FYCO1 // FYVE and coiled-coil domain containing 1 // 3p21.31 // 79443 ///	FYCO1	NM_024513	1.00398e-05	1.28076	1.28076
34728	16972155	ENST00000261507 // MSMO1 // methylsterol monooxygenase 1 // 4q32-q34 // 6307 /// NM_006	MSMO1	ENST00000261507	8.59556e-05	1.28012	1.28012
26314	16884956	NM_182915 // STEAP3 // STEAP family member 3, metalloreductase // 2q14.2 // 55240 /// E	STEAP3	NM_182915	0.000247045	1.27988	1.27988
37828	17001040	ENST00000508177 // GNPDA1 // glucosamine-6-phosphate deaminase 1 // 5q21 // 10007 /// E	GNPDA1	ENST00000508177	0.000188463	1.27816	1.27816
37822	17000970	NM_033449 // FCHSD1 // FCH and double SH3 domains 1 // 5q31.3 // 89848 /// ENST00000435	FCHSD1	NM_033449	0.000602576	1.27773	1.27773
48132	17105393	ENST00000372930 // TMEM35 // transmembrane protein 35 // Xq22.1 // 59353 /// NM_021637	TMEM35	ENST00000372930	0.00110615	1.27733	1.27733
30295	16924620	NM_007038 // ADAMTS5 // ADAM metallopeptidase with thrombospondin type 1 motif, 5 // 21	ADAMTS5	NM_007038	2.59391e-05	1.27704	1.27704
40093	17022588	ENST00000368911 // CDK19 // cyclin-dependent kinase 19 // 6q21 // 23097 /// NM_015076 /	CDK19	ENST00000368911	6.48904e-06	1.27676	1.27676
26761	16889653	NM_173511 // FAM117B // family with sequence similarity 117, member B // 2q33.2 // 1508	FAM117B	NM_173511	0.000898406	1.27606	1.27606
28503	16907623	ENST00000309446 // KLF7 // Kruppel-like factor 7 (ubiquitous) // 2q32 // 8609 /// NM_00	KLF7	ENST00000309446	4.8791e-05	1.27135	1.27135
19521	16818064	NM_001330 // CTF1 // cardiotrophin 1 // 16p11.2 // 1489 /// NM_001142544 // CTF1 // car	CTF1	NM_001330	3.43795e-05	1.27116	1.27116
13462	16759218	NM_198827 // GPR133 // G protein-coupled receptor 133 // 12q24.33 // 283383 /// ENST000	GPR133	NM_198827	1.38238e-06	1.26761	1.26761
3756	16659054	NM_001040196 // AGTRAP // angiotensin II receptor-associated protein // 1p36.22 // 5708	AGTRAP	NM_001040196	0.000439173	1.26711	1.26711
40372	17025440	NM_004562 // PARK2 // parkinson protein 2, E3 ubiquitin protein ligase (parkin) // 6q25	PARK2	NM_004562	2.0331e-07	1.26668	1.26668
39030	17012148	NM_000165 // GJA1 // gap junction protein, alpha 1, 43kDa // 6q21-q23.2 // 2697 /// ENS	GJA1	NM_000165	0.000463035	1.26572	1.26572
22924	16852296	NM_006033 // LIPG // lipase, endothelial // 18q21.1 // 9388 /// ENST00000261292 // LIPG	LIPG	NM_006033	3.00622e-05	1.26336	1.26336
48232	17106438	NM_144658 // DOCK11 // dedicator of cytokinesis 11 // Xq24 // 139818 /// ENST0000027620	DOCK11	NM_144658	0.000358031	1.26102	1.26102
7270	16696120	ENST00000367817 // DPT // dermatopontin // 1q12-q23 // 1805 /// NM_001937 // DPT // der	DPT	ENST00000367817	3.58181e-05	1.25841	1.25841
47257	17097560	NM_030767 // AKNA // AT-hook transcription factor // 9q32 // 80709 /// ENST00000307564	AKNA	NM_030767	8.71126e-05	1.25829	1.25829
6966	16692918	NM_018379 // FAM63A // family with sequence similarity 63, member A // 1q21.3 // 55793	FAM63A	NM_018379	0.0004781	1.25799	1.25799
24959	16871586	NM_001199570 // CLIP3 // CAP-GLY domain containing linker protein 3 // 19q13.12 // 2599	CLIP3	NM_001199570	6.4485e-05	1.25775	1.25775
24130	16863322	NM_001242348 // LOC100287177 // uncharacterized LOC100287177 // 19q13.32 // 100287177	LOC100287177	NM_001242348	0.000124525	1.2569	1.2569
39246	17014257	NM_032532 // FNDC1 // fibronectin type III domain containing 1 // 6q25 // 84624 /// ENS	FNDC1	NM_032532	0.000784915	1.2564	1.2564
23776	16859788	NM_017712 // PGPEP1 // pyroglutamyl-peptidase I // 19p13.11 // 54858 /// ENST0000026991	PGPEP1	NM_017712	0.0002305	1.25621	1.25621
43284	17058672	NM_173537 // GTF2IRD2 // GTF2I repeat domain containing 2 // 7q11.23 // 84163 /// ENST0	GTF2IRD2	NM_173537	0.00111379	1.25606	1.25606
22562	16848603	ENST00000375352 // CD300LD // CD300 molecule-like family member d // 17q25.1 // 1001314	CD300LD	ENST00000375352	0.00112491	1.25441	1.25441
44055	17067031	ENST00000276440 // DOCK5 // dedicator of cytokinesis 5 // 8p21.2 // 80005 /// NM_024940	DOCK5	ENST00000276440	0.000525438	1.25281	1.25281
23645	16858386	NM_000527 // LDLR // low density lipoprotein receptor // 19p13.2 // 3949 /// NM_0011957	LDLR	NM_000527	0.0001154	1.25275	1.25275
5422	16676693	NM_006212 // PFKFB2 // 6-phosphofructo-2-kinase/fructose-2,6-biphosphatase 2 // 1q31 //	PFKFB2	NM_006212	0.000609084	1.25209	1.25209
21926	16842266	NM_001198695 // MFAP4 // microfibrillar-associated protein 4 // 17p11.2 // 4239 /// ENS	MFAP4	NM_001198695	0.000175269	1.25141	1.25141
18955	16812083	NR_026998 // LOC91450 // uncharacterized LOC91450 // 15q24.3 // 91450 /// AL109712 // L	LOC91450	NR_026998	0.00112184	1.25075	1.25075
28916	16911835	NM_001242581 // RIN2 // Ras and Rab interactor 2 // 20p11.22 // 54453 /// ENST000002550	RIN2	NM_001242581	0.000567347	1.24949	1.24949
11369	16736861	NM_170732 // BDNF // brain-derived neurotrophic factor // 11p13 // 627 /// ENST00000395	BDNF	NM_170732	0.00101126	1.24595	1.24595
6317	16685875	ENST00000359345 // SLFNL1 // schlafen-like 1 // 1p34.2 // 200172 /// NM_001168247 // SL	SLFNL1	ENST00000359345	0.000347426	1.24593	1.24593
33424	16959441	NM_016201 // AMOTL2 // angiomotin like 2 // 3q21-q22 // 51421 /// ENST00000249883 // AM	AMOTL2	NM_016201	3.12742e-05	1.24534	1.24534
25956	16881031	NM_032208 // ANTXR1 // anthrax toxin receptor 1 // 2p13.1 // 84168 /// ENST00000303714	ANTXR1	NM_032208	5.94473e-08	1.24493	1.24493
14359	16769159	NM_024312 // GNPTAB // N-acetylglucosamine-1-phosphate transferase, alpha and beta subu	GNPTAB	NM_024312	0.000772688	1.24483	1.24483
29050	16913263	NM_012156 // EPB41L1 // erythrocyte membrane protein band 4.1-like 1 // 20q11.2-q12 //	EPB41L1	NM_012156	0.000182563	1.24204	1.24204
34018	16965519	NM_003102 // SOD3 // superoxide dismutase 3, extracellular // 4p15.3-p15.1 // 6649 ///	SOD3	NM_003102	0.00115187	1.24088	1.24088
12413	16747678	NM_201442 // C1S // complement component 1, s subcomponent // 12p13 // 716 /// ENST0000	C1S	NM_201442	0.000344505	1.24065	1.24065
11601	16739208	NM_002032 // FTH1 // ferritin, heavy polypeptide 1 // 11q13 // 2495 /// ENST00000273550	FTH1	NM_002032	0.000281234	1.24022	1.24022
33725	16962584	NM_001706 // BCL6 // B-cell CLL/lymphoma 6 // 3q27 // 604 /// ENST00000406870 // BCL6 /	BCL6	NM_001706	0.000158899	1.23964	1.23964
24164	16863667	NM_015710 // GLTSCR2 // glioma tumor suppressor candidate region gene 2 // 19q13.3 // 2	GLTSCR2	NM_015710	0.000851763	1.23737	1.23737
17479	16797051	NM_015316 // PPP1R13B // protein phosphatase 1, regulatory subunit 13B // 14q32.33 // 2	PPP1R13B	NM_015316	0.000439448	1.23457	1.23457
40101	17022670	NR_028338 // TRAF3IP2 // TRAF3 interacting protein 2 // 6q21 // 10758 /// ENST000003925	TRAF3IP2	NR_028338	6.32189e-05	1.23408	1.23408
24150	16863521	NM_004491 // ARHGAP35 // Rho GTPase activating protein 35 // 19q13.3 // 2909 /// ENST00	ARHGAP35	NM_004491	1.57509e-05	1.23203	1.23203
16235	16784381	NR_003225 // LGALS3 // lectin, galactoside-binding, soluble, 3 // 14q22.3 // 3958 /// N	LGALS3	NR_003225	0.000158635	1.23141	1.23141
23182	16854360	NM_015461 // ZNF521 // zinc finger protein 521 // 18q11.2 // 25925 /// ENST00000361524	ZNF521	NM_015461	0.000329589	1.22917	1.22917
14381	16769419	NM_031302 // GLT8D2 // glycosyltransferase 8 domain containing 2 // 12q // 83468 /// EN	GLT8D2	NM_031302	0.000206049	1.22807	1.22807
20706	16829570	NM_002615 // SERPINF1 // serpin peptidase inhibitor, clade F (alpha-2 antiplasmin, pigm	SERPINF1	NM_002615	0.000253725	1.22551	1.22551
46434	17089549	NM_004408 // DNM1 // dynamin 1 // 9q34 // 1759 /// NM_001005336 // DNM1 // dynamin 1 //	DNM1	NM_004408	0.00020816	1.22534	1.22534
14292	16768478	NM_003566 // EEA1 // early endosome antigen 1 // 12q22 // 8411 /// ENST00000322349 // E	EEA1	NM_003566	1.79079e-05	1.22402	1.22402
23629	16858137	NM_000201 // ICAM1 // intercellular adhesion molecule 1 // 19p13.3-p13.2 // 3383 /// EN	ICAM1	NM_000201	6.55002e-05	1.22375	1.22375
13170	16755908	NM_018370 // DRAM1 // DNA-damage regulated autophagy modulator 1 // 12q23.2 // 55332 //	DRAM1	NM_018370	5.32105e-05	1.22318	1.22318
49038	17114386	NM_001078172 // FAM127B // family with sequence similarity 127, member B // Xq26.3 // 2	FAM127B	NM_001078172	0.000875931	1.22249	1.22249
49214	17115934	NR_003254 // XGPY2 // Xg pseudogene, Y-linked 2 // Yp11.31 // 100132596 /// ENST0000050	XGPY2	NR_003254	8.35526e-05	1.22164	1.22164
8219	16704977	NM_001098512 // PRKG1 // protein kinase, cGMP-dependent, type I // 10q11.2 // 5592 ///	PRKG1	NM_001098512	7.51476e-05	1.22103	1.22103
22217	16845222	NM_001991 // EZH1 // enhancer of zeste homolog 1 (Drosophila) // 17q21.1-q21.3 // 2145	EZH1	NM_001991	0.000379471	1.22041	1.22041
41945	17045078	NM_133468 // BMPER // BMP binding endothelial regulator // 7p14.3 // 168667 /// ENST000	BMPER	NM_133468	9.15588e-05	1.22009	1.22009
26203	16883647	ENST00000410023 // IL1R1 // interleukin 1 receptor, type I // 2q12 // 3554 /// NM_00087	IL1R1	ENST00000410023	4.26985e-06	1.22001	1.22001
20095	16823666	NM_002705 // PPL // periplakin // 16p13.3 // 5493 /// ENST00000345988 // PPL // peripla	PPL	NM_002705	0.000326517	1.21932	1.21932
23179	16854316	NM_080597 // OSBPL1A // oxysterol binding protein-like 1A // 18q11.1 // 114876 /// ENST	OSBPL1A	NM_080597	0.000953215	1.21869	1.21869
18149	16802960	NM_005545 // ISLR // immunoglobulin superfamily containing leucine-rich repeat // 15q23	ISLR	NM_005545	2.18528e-05	1.21843	1.21843
9051	16712872	NR_038374 // LOC100507605 // uncharacterized LOC100507605 // 10p12.1 // 100507605 /// N	LOC100507605	NR_038374	0.00100329	1.21779	1.21779
28799	16910728	NM_001040022 // SIRPA // signal-regulatory protein alpha // 20p13 // 140885 /// NM_0010	SIRPA	NM_001040022	7.10707e-05	1.21664	1.21664
5223	16674292	NM_152663 // RALGPS2 // Ral GEF with PH domain and SH3 binding motif 2 // 1q25.2 // 551	RALGPS2	NM_152663	4.28855e-05	1.2164	1.2164
12006	16743517	ENST00000524717 // MAML2 // mastermind-like 2 (Drosophila) // 11q21 // 84441 /// NM_032	MAML2	ENST00000524717	0.000334845	1.21532	1.21532
11670	16740249	NM_005468 // NAALADL1 // N-acetylated alpha-linked acidic dipeptidase-like 1 // 11q12 /	NAALADL1	NM_005468	0.000184182	1.21408	1.21408
32098	16944010	NM_033254 // BOC // Boc homolog (mouse) // 3q13.2 // 91653 /// ENST00000495514 // BOC /	BOC	NM_033254	0.000233158	1.21402	1.21402
45842	17084097	NM_025103 // IFT74 // intraflagellar transport 74 homolog (Chlamydomonas) // 9p21.2 //	IFT74	NM_025103	0.00106963	1.21349	1.21349
16984	16792144	ENST00000258829 // NKX2-8 // NK2 homeobox 8 // 14q13.3 // 26257 /// NM_014360 // NKX2-8	NKX2-8	ENST00000258829	0.000715211	1.21321	1.21321
44344	17069816	NM_001128205 // SULF1 // sulfatase 1 // 8q13.1 // 23213 /// NM_015170 // SULF1 // sulfa	SULF1	NM_001128205	2.31632e-05	1.21299	1.21299
27169	16893846	NM_012293 // PXDN // peroxidasin homolog (Drosophila) // 2p25 // 7837 /// ENST000002528	PXDN	NM_012293	0.000374105	1.21217	1.21217
42423	17050171	ENST00000485846 // HBP1 // HMG-box transcription factor 1 // 7q22-q31 // 26959 /// NM_0	HBP1	ENST00000485846	0.000383131	1.21207	1.21207
5687	16679003	NM_003272 // GPR137B // G protein-coupled receptor 137B // 1q42-q43 // 7107 /// ENST000	GPR137B	NM_003272	0.000491367	1.2116	1.2116
13221	16756547	NM_014301 // ISCU // iron-sulfur cluster scaffold homolog (E. coli) // 12q24.1 // 23479	ISCU	NM_014301	0.000763966	1.20926	1.20926
38500	17007237	ENST00000449794 // RNF5 // ring finger protein 5, E3 ubiquitin protein ligase // 6p21.3	RNF5	ENST00000449794	0.000167254	1.20886	1.20886
40484	17026393	ENST00000449794 // RNF5 // ring finger protein 5, E3 ubiquitin protein ligase // 6p21.3	RNF5	ENST00000449794	0.000167254	1.20886	1.20886
41035	17033588	ENST00000449794 // RNF5 // ring finger protein 5, E3 ubiquitin protein ligase // 6p21.3	RNF5	ENST00000449794	0.000167254	1.20886	1.20886
41215	17035866	ENST00000449794 // RNF5 // ring finger protein 5, E3 ubiquitin protein ligase // 6p21.3	RNF5	ENST00000449794	0.000167254	1.20886	1.20886
41411	17038580	ENST00000449794 // RNF5 // ring finger protein 5, E3 ubiquitin protein ligase // 6p21.3	RNF5	ENST00000449794	0.000167254	1.20886	1.20886
34495	16970140	NM_019050 // USP53 // ubiquitin specific peptidase 53 // 4q26 // 54532 /// ENST00000274	USP53	NM_019050	0.000784684	1.20845	1.20845
19857	16821296	NM_198390 // CMIP // c-Maf inducing protein // 16q23 // 80790 /// NM_030629 // CMIP //	CMIP	NM_198390	0.00040987	1.20705	1.20705
48590	17110071	NM_006307 // SRPX // sushi-repeat containing protein, X-linked // Xp21.1 // 8406 /// EN	SRPX	NM_006307	0.000123199	1.20555	1.20555
17059	16792859	ENST00000216392 // PYGL // phosphorylase, glycogen, liver // 14q21-q22 // 5836 /// NM_0	PYGL	ENST00000216392	0.000136039	1.2054	1.2054
14390	16769514	NM_018171 // APPL2 // adaptor protein, phosphotyrosine interaction, PH domain and leuci	APPL2	NM_018171	6.78389e-06	1.20486	1.20486
40137	17023051	NM_020399 // GOPC // golgi-associated PDZ and coiled-coil motif containing // 6q21 // 5	GOPC	NM_020399	0.0011477	1.2048	1.2048
29421	16917004	NM_019593 // GPCPD1 // glycerophosphocholine phosphodiesterase GDE1 homolog (S. cerevis	GPCPD1	NM_019593	0.000941277	1.20431	1.20431
8770	16710360	NM_017580 // ZRANB1 // zinc finger, RAN-binding domain containing 1 // 10q26.13 // 5476	ZRANB1	NM_017580	9.31862e-05	1.20418	1.20418
24040	16862284	NM_001042544 // LTBP4 // latent transforming growth factor beta binding protein 4 // 19	LTBP4	NM_001042544	0.000829005	1.20281	1.20281
40634	17028297	ENST00000456167 // RNF5 // ring finger protein 5, E3 ubiquitin protein ligase // 6p21.3	RNF5	ENST00000456167	5.89621e-05	1.2027	1.2027
13095	16755173	NM_005761 // PLXNC1 // plexin C1 // 12q23.3 // 10154 /// ENST00000258526 // PLXNC1 // p	PLXNC1	NM_005761	4.69541e-05	1.20233	1.20233
22748	16850625	NM_170695 // TGIF1 // TGFB-induced factor homeobox 1 // 18p11.3 // 7050 /// ENST0000033	TGIF1	NM_170695	7.40098e-05	1.20178	1.20178
4232	16664005	ENST00000372201 // PLK3 // polo-like kinase 3 // 1p34.1 // 1263 /// NM_004073 // PLK3 /	PLK3	ENST00000372201	0.000777155	1.20161	1.20161
28786	16910609	ENST00000422053 // TRIB3 // tribbles homolog 3 (Drosophila) // 20p13-p12.2 // 57761 ///	TRIB3	ENST00000422053	0.000199752	1.20038	1.20038
13704	16761877	ENST00000543523 // EPS8 // epidermal growth factor receptor pathway substrate 8 // 12p1	EPS8	ENST00000543523	1.07427e-05	1.20032	1.20032
33841	16963845	NM_000203 // IDUA // iduronidase, alpha-L- // 4p16.3 // 3425 /// ENST00000247933 // IDU	IDUA	NM_000203	0.000847363	1.20003	1.20003
32755	16951007	ENST00000285021 // XPC // xeroderma pigmentosum, complementation group C // 3p25 // 750	XPC	ENST00000285021	0.000554758	1.19904	1.19904
8206	16704837	BC006456 // FAM21C // family with sequence similarity 21, member C // 10q11.1 // 253725	FAM21C	BC006456	1.00647e-05	1.19859	1.19859
45395	17079407	NM_033512 // TSPYL5 // TSPY-like 5 // 8q22.1 // 85453 /// ENST00000322128 // TSPYL5 //	TSPYL5	NM_033512	0.00108991	1.19688	1.19688
46339	17088527	NM_003266 // TLR4 // toll-like receptor 4 // 9q33.1 // 7099 /// NM_138554 // TLR4 // to	TLR4	NM_003266	0.000713942	1.19634	1.19634
28523	16907758	ENST00000345146 // IDH1 // isocitrate dehydrogenase 1 (NADP+), soluble // 2q33.3 // 341	IDH1	ENST00000345146	1.42344e-05	1.19618	1.19618
22640	16849681	NM_000199 // SGSH // N-sulfoglucosamine sulfohydrolase // 17q25.3 // 6448 /// ENST00000	SGSH	NM_000199	3.51844e-05	1.19575	1.19575
38023	17002898	NM_003714 // STC2 // stanniocalcin 2 // 5q35.1 // 8614 /// ENST00000265087 // STC2 // s	STC2	NM_003714	0.00072264	1.1955	1.1955
41609	17041209	ENST00000449794 // RNF5 // ring finger protein 5, E3 ubiquitin protein ligase // 6p21.3	RNF5	ENST00000449794	0.000186619	1.19503	1.19503
6056	16682829	NM_018584 // CAMK2N1 // calcium/calmodulin-dependent protein kinase II inhibitor 1 // 1	CAMK2N1	NM_018584	0.000374989	1.1941	1.1941
16461	16787314	NM_144596 // TTC8 // tetratricopeptide repeat domain 8 // 14q31.3 // 123016 /// ENST000	TTC8	NM_144596	0.000393001	1.19366	1.19366
11820	16741501	ENST00000355527 // DHCR7 // 7-dehydrocholesterol reductase // 11q13.4 // 1717 /// NM_00	DHCR7	ENST00000355527	4.03254e-05	1.19302	1.19302
22839	16851565	NM_001135993 // TTC39C // tetratricopeptide repeat domain 39C // 18q11.2 // 125488 ///	TTC39C	NM_001135993	0.00113587	1.19252	1.19252
44180	17068376	NM_016099 // GOLGA7 // golgin A7 // 8p11.21 // 51125 /// NM_001002296 // GOLGA7 // golg	GOLGA7	NM_016099	0.00100646	1.19131	1.19131
39125	17013002	NM_014320 // HEBP2 // heme binding protein 2 // 6q24 // 23593 /// ENST00000058691 // HE	HEBP2	NM_014320	0.000625591	1.19096	1.19096
39846	17019805	ENST00000296861 // TNFRSF21 // tumor necrosis factor receptor superfamily, member 21 //	TNFRSF21	ENST00000296861	0.00118638	1.18993	1.18993
19075	16813270	ENST00000330062 // IDH2 // isocitrate dehydrogenase 2 (NADP+), mitochondrial // 15q26.1	IDH2	ENST00000330062	0.000562487	1.18989	1.18989
11536	16738512	ENST00000278426 // SLC43A1 // solute carrier family 43, member 1 // 11q12.1 // 8501 ///	SLC43A1	ENST00000278426	0.000145417	1.18974	1.18974
23694	16858865	NM_023072 // ZSWIM4 // zinc finger, SWIM-type containing 4 // 19p13.13 // 65249 /// ENS	ZSWIM4	NM_023072	0.000760935	1.18839	1.18839
20237	16825371	NM_001042483 // NUPR1 // nuclear protein, transcriptional regulator, 1 // 16p11.2 // 26	NUPR1	NM_001042483	0.00118441	1.18731	1.18731
11170	16735152	NM_000391 // TPP1 // tripeptidyl peptidase I // 11p15 // 1200 /// ENST00000299427 // TP	TPP1	NM_000391	0.00084262	1.1871	1.1871
22768	16850759	NM_001105244 // PTPRM // protein tyrosine phosphatase, receptor type, M // 18p11.2 // 5	PTPRM	NM_001105244	5.92214e-06	1.18646	1.18646
29349	16916261	NM_018257 // PCMTD2 // protein-L-isoaspartate (D-aspartate) O-methyltransferase domain	PCMTD2	NM_018257	0.000242556	1.18635	1.18635
18169	16803212	ENST00000308527 // SNX33 // sorting nexin 33 // 15q24.2 // 257364 /// NM_153271 // SNX3	SNX33	ENST00000308527	6.52554e-05	1.18635	1.18635
4181	16663358	ENST00000372514 // ERMAP // erythroblast membrane-associated protein (Scianna blood gro	ERMAP	ENST00000372514	0.00101394	1.18549	1.18549
45921	17084838	ENST00000377966 // RECK // reversion-inducing-cysteine-rich protein with kazal motifs /	RECK	ENST00000377966	7.28311e-06	1.18548	1.18548
31398	16935751	NR_027779 // TTLL1 // tubulin tyrosine ligase-like family, member 1 // 22q13.1 // 25809	TTLL1	NR_027779	0.00116673	1.18483	1.18483
15388	16777460	NM_006437 // PARP4 // poly (ADP-ribose) polymerase family, member 4 // 13q11 // 143 ///	PARP4	NM_006437	0.000213891	1.18396	1.18396
40106	17022754	NM_001105206 // LAMA4 // laminin, alpha 4 // 6q21 // 3910 /// NM_002290 // LAMA4 // lam	LAMA4	NM_001105206	4.67948e-05	1.18381	1.18381
47664	17101214	NM_001141919 // XG // Xg blood group // Xp22.33 // 7499 /// NM_175569 // XG // Xg blood	XG	NM_001141919	0.000576064	1.18301	1.18301
13868	16763764	NM_001017536 // VDR // vitamin D (1,25- dihydroxyvitamin D3) receptor // 12q13.11 // 74	VDR	NM_001017536	0.000442695	1.18275	1.18275
13580	16760691	NM_001733 // C1R // complement component 1, r subcomponent // 12p13 // 715 /// M14058 /	C1R	NM_001733	5.92483e-05	1.1811	1.1811
31110	16933114	NM_000853 // GSTT1 // glutathione S-transferase theta 1 // 22q11.23 // 2952 /// ENST000	GSTT1	NM_000853	0.00093181	1.18075	1.18075
25698	16878416	NM_199193 // BRE // brain and reproductive organ-expressed (TNFRSF1A modulator) // 2p23	BRE	NM_199193	1.54927e-05	1.18013	1.18013
41981	17045425	ENST00000309930 // C7orf10 // chromosome 7 open reading frame 10 // 7p14.1 // 79783 ///	C7orf10	ENST00000309930	0.000367436	1.17882	1.17882
24276	16864819	ENST00000468240 // ZNF480 // zinc finger protein 480 // 19q13.41 // 147657 /// ENST0000	ZNF480	ENST00000468240	0.000247226	1.17829	1.17829
8183	16704542	NM_018232 // FAM21B // family with sequence similarity 21, member B // 10q11.22 // 5574	FAM21B	NM_018232	3.16274e-07	1.17767	1.17767
13191	16756163	NM_001261445 // TXNRD1 // thioredoxin reductase 1 // 12q23-q24.1 // 7296 /// NM_003330	TXNRD1	NM_001261445	0.00018506	1.17741	1.17741
15741	16780456	NM_003576 // STK24 // serine/threonine kinase 24 // 13q31.2-q32.3 // 8428 /// NM_001032	STK24	NM_003576	5.13486e-05	1.17734	1.17734
11598	16739132	NM_013402 // FADS1 // fatty acid desaturase 1 // 11q12.2-q13.1 // 3992 /// AK298871 //	FADS1	NM_013402	2.16632e-05	1.1771	1.1771
10383	16726680	ENST00000279263 // TM7SF2 // transmembrane 7 superfamily member 2 // 11q13 // 7108 ///	TM7SF2	ENST00000279263	0.000634763	1.17675	1.17675
30803	16929562	ENST00000216117 // HMOX1 // heme oxygenase (decycling) 1 // 22q13.1 // 3162 /// NM_0021	HMOX1	ENST00000216117	0.000897233	1.1762	1.1762
27424	16896561	NM_000104 // CYP1B1 // cytochrome P450, family 1, subfamily B, polypeptide 1 // 2p22.2	CYP1B1	NM_000104	0.000989496	1.17598	1.17598
6955	16692775	NM_021960 // MCL1 // myeloid cell leukemia sequence 1 (BCL2-related) // 1q21 // 4170 //	MCL1	NM_021960	0.000874172	1.17542	1.17542
21559	16838561	NM_001166347 // SLC26A11 // solute carrier family 26, member 11 // 17q25.3 // 284129 //	SLC26A11	NM_001166347	0.000553914	1.17541	1.17541
24043	16862344	NR_037775 // MIA-RAB4B // MIA-RAB4B readthrough // 19q // 100529262 /// NR_037791 // RA	MIA-RAB4B	NR_037775	1.39144e-05	1.17433	1.17433
29193	16914844	NM_002827 // PTPN1 // protein tyrosine phosphatase, non-receptor type 1 // 20q13.1-q13.	PTPN1	NM_002827	0.000121837	1.17151	1.17151
45098	17076726	NM_000930 // PLAT // plasminogen activator, tissue // 8p12 // 5327 /// ENST00000220809	PLAT	NM_000930	0.000117899	1.17113	1.17113
24231	16864373	NM_024682 // TBC1D17 // TBC1 domain family, member 17 // 19q13.33 // 79735 /// ENST0000	TBC1D17	NM_024682	4.90784e-05	1.17065	1.17065
22227	16845336	NM_006373 // VAT1 // vesicle amine transport protein 1 homolog (T. californica) // 17q2	VAT1	NM_006373	0.000566752	1.17038	1.17038
11214	16735669	NM_030962 // SBF2 // SET binding factor 2 // 11p15.4 // 81846 /// ENST00000256190 // SB	SBF2	NM_030962	0.000305394	1.1693	1.1693
18898	16811437	ENST00000268097 // HEXA // hexosaminidase A (alpha polypeptide) // 15q24.1 // 3073 ///	HEXA	ENST00000268097	0.000266967	1.16873	1.16873
44670	17072766	NM_015137 // EFR3A // EFR3 homolog A (S. cerevisiae) // 8q24.22 // 23167 /// ENST000002	EFR3A	NM_015137	0.000668368	1.16755	1.16755
21114	16834091	NM_001552 // IGFBP4 // insulin-like growth factor binding protein 4 // 17q12-q21.1 // 3	IGFBP4	NM_001552	0.000612992	1.16637	1.16637
19276	16815316	NM_024339 // THOC6 // THO complex 6 homolog (Drosophila) // 16p13.3 // 79228 /// NM_001	THOC6	NM_024339	0.000709522	1.16528	1.16528
48023	17104578	NM_005938 // FOXO4 // forkhead box O4 // Xq13.1 // 4303 /// ENST00000374259 // FOXO4 //	FOXO4	NM_005938	0.000796342	1.16513	1.16513
19876	16821511	NM_024731 // KLHL36 // kelch-like 36 (Drosophila) // 16q24.1 // 79786 /// ENST000005649	KLHL36	NM_024731	0.000591085	1.16273	1.16273
11060	16734313	NM_001909 // CTSD // cathepsin D // 11p15.5 // 1509 /// ENST00000236671 // CTSD // cath	CTSD	NM_001909	0.000552858	1.16121	1.16121
20511	16827764	NM_001605 // AARS // alanyl-tRNA synthetase // 16q22 // 16 /// ENST00000261772 // AARS	AARS	NM_001605	0.000404098	1.15994	1.15994
46358	17088760	NM_000962 // PTGS1 // prostaglandin-endoperoxide synthase 1 (prostaglandin G/H synthase	PTGS1	NM_000962	0.000158235	1.15933	1.15933
21172	16834578	NM_031858 // NBR1 // neighbor of BRCA1 gene 1 // 17q21.31 // 4077 /// ENST00000422280 /	NBR1	NM_031858	7.08812e-05	1.15916	1.15916
37987	17002612	ENST00000519560 // SLIT3 // slit homolog 3 (Drosophila) // 5q35 // 6586 /// NM_003062 /	SLIT3	ENST00000519560	0.000139466	1.15827	1.15827
27144	16893697	NR_024437 // LOC728323 // uncharacterized LOC728323 // 2q37.3 // 728323 /// AK298283 //	LOC728323	NR_024437	0.000860664	1.15756	1.15756
33469	16959871	NM_001178138 // TFDP2 // transcription factor Dp-2 (E2F dimerization partner 2) // 3q23	TFDP2	NM_001178138	8.66277e-06	1.15741	1.15741
33170	16956386	NM_002941 // ROBO1 // roundabout, axon guidance receptor, homolog 1 (Drosophila) // 3p1	ROBO1	NM_002941	0.000967951	1.15658	1.15658
29128	16914240	NM_015937 // PIGT // phosphatidylinositol glycan anchor biosynthesis, class T // 20q12-	PIGT	NM_015937	7.59615e-05	1.15602	1.15602
18101	16802408	ENST00000306917 // FEM1B // fem-1 homolog b (C. elegans) // 15q22 // 10116 /// NM_01532	FEM1B	ENST00000306917	0.000577288	1.15526	1.15526
9750	16720268	ENST00000318562 // EPS8L2 // EPS8-like 2 // 11p15.5 // 64787 /// NM_022772 // EPS8L2 //	EPS8L2	ENST00000318562	0.00079976	1.15491	1.15491
12028	16743721	NM_002421 // MMP1 // matrix metallopeptidase 1 (interstitial collagenase) // 11q22.3 //	MMP1	NM_002421	0.000939259	1.15466	1.15466
20128	16823938	NM_015914 // TXNDC11 // thioredoxin domain containing 11 // 16p13.13 // 51061 /// ENST0	TXNDC11	NM_015914	0.000160659	1.15433	1.15433
39336	17015084	ENST00000380739 // SERPINB1 // serpin peptidase inhibitor, clade B (ovalbumin), member	SERPINB1	ENST00000380739	0.00064542	1.15376	1.15376
7114	16694361	ENST00000368316 // ARHGEF2 // Rho/Rac guanine nucleotide exchange factor (GEF) 2 // 1q2	ARHGEF2	ENST00000368316	0.000388753	1.15187	1.15187
37706	16999631	NM_133372 // FNIP1 // folliculin interacting protein 1 // 5q23.3 // 96459 /// NM_001008	FNIP1	NM_133372	8.28543e-06	1.15173	1.15173
8571	16708249	NM_005063 // SCD // stearoyl-CoA desaturase (delta-9-desaturase) // 10q24.31 // 6319 //	SCD	NM_005063	0.000940534	1.15068	1.15068
9921	16721861	NM_015055 // SWAP70 // SWAP switching B-cell complex 70kDa subunit // 11p15 // 23075 //	SWAP70	NM_015055	0.000781424	1.1506	1.1506
42188	17047258	NM_001145063 // GATSL1 // GATS protein-like 1 // 7q11.23 // 389523 /// ENST00000361825	GATSL1	NM_001145063	0.000485219	1.14884	1.14884
47293	17098027	NM_004099 // STOM // stomatin // 9q34.1 // 2040 /// ENST00000286713 // STOM // stomatin	STOM	NM_004099	0.000494169	1.14882	1.14882
25169	16873632	NM_005628 // SLC1A5 // solute carrier family 1 (neutral amino acid transporter), member	SLC1A5	NM_005628	0.000479092	1.14757	1.14757
12985	16754208	NM_001146214 // TBC1D15 // TBC1 domain family, member 15 // 12q21.1 // 64786 /// NM_022	TBC1D15	NM_001146214	0.000255618	1.14747	1.14747
19668	16819325	NM_014685 // HERPUD1 // homocysteine-inducible, endoplasmic reticulum stress-inducible,	HERPUD1	NM_014685	0.000471273	1.14622	1.14622
10871	16732315	NM_032015 // RNF26 // ring finger protein 26 // 11q23 // 79102 /// ENST00000311413 // R	RNF26	NM_032015	3.04005e-05	1.14598	1.14598
8214	16704920	NM_001005751 // FAM21A // family with sequence similarity 21, member A // 10q11.23 // 3	FAM21A	NM_001005751	2.50593e-06	1.14554	1.14554
6415	16687071	NM_002525 // NRD1 // nardilysin (N-arginine dibasic convertase) // 1p32.2-p32.1 // 4898	NRD1	NM_002525	5.31518e-06	1.1437	1.1437
6064	16682989	NM_001113349 // ECE1 // endothelin converting enzyme 1 // 1p36.1 // 1889 /// NM_001397	ECE1	NM_001113349	6.54028e-05	1.14252	1.14252
4414	16665621	NM_020925 // CACHD1 // cache domain containing 1 // 1p31.3 // 57685 /// ENST00000371073	CACHD1	NM_020925	0.00109141	1.14045	1.14045
6962	16692846	NM_000396 // CTSK // cathepsin K // 1q21 // 1513 /// ENST00000271651 // CTSK // catheps	CTSK	NM_000396	0.000254655	1.13808	1.13808
28057	16902147	NM_019044 // CCDC93 // coiled-coil domain containing 93 // 2q14.1 // 54520 /// ENST0000	CCDC93	NM_019044	0.000378526	1.13758	1.13758
9920	16721835	NM_003390 // WEE1 // WEE1 homolog (S. pombe) // 11p15.3-p15.1 // 7465 /// NM_001143976	WEE1	NM_003390	0.000574885	1.13631	1.13631
15261	16776160	NM_004791 // ITGBL1 // integrin, beta-like 1 (with EGF-like repeat domains) // 13q33 //	ITGBL1	NM_004791	7.55473e-05	1.13392	1.13392
5262	16674805	NM_002293 // LAMC1 // laminin, gamma 1 (formerly LAMB2) // 1q31 // 3915 /// ENST0000025	LAMC1	NM_002293	1.60767e-05	1.13299	1.13299
31618	16938562	NM_001024847 // TGFBR2 // transforming growth factor, beta receptor II (70/80kDa) // 3p	TGFBR2	NM_001024847	0.000615962	1.12978	1.12978
11539	16738554	ENST00000524669 // YPEL4 // yippee-like 4 (Drosophila) // 11q12.1 // 219539 /// NM_1450	YPEL4	ENST00000524669	2.43342e-05	1.12924	1.12924
37540	16998309	NM_012081 // ELL2 // elongation factor, RNA polymerase II, 2 // 5q15 // 22936 /// ENST0	ELL2	NM_012081	6.68694e-05	1.1281	1.1281
14322	16768821	NM_000895 // LTA4H // leukotriene A4 hydrolase // 12q22 // 4048 /// NM_001256643 // LTA	LTA4H	NM_000895	0.000148734	1.12761	1.12761
33794	16963340	ENST00000296328 // UBXN7 // UBX domain protein 7 // 3q29 // 26043 /// NM_015562 // UBXN	UBXN7	ENST00000296328	0.000696619	1.12687	1.12687
49181	17115636	ENST00000393562 // G6PD // glucose-6-phosphate dehydrogenase // Xq28 // 2539 /// NM_000	G6PD	ENST00000393562	0.000826971	1.1263	1.1263
39915	17020620	NM_018368 // LMBRD1 // LMBR1 domain containing 1 // 6q13 // 55788 /// ENST00000370577 /	LMBRD1	NM_018368	0.00107188	1.12625	1.12625
20799	16830577	NM_001251 // CD68 // CD68 molecule // 17p13 // 968 /// ENST00000250092 // CD68 // CD68	CD68	NM_001251	0.000700435	1.12581	1.12581
32777	16951247	NM_015199 // ANKRD28 // ankyrin repeat domain 28 // 3p25.1 // 23243 /// ENST00000399451	ANKRD28	NM_015199	0.000973345	1.12484	1.12484
47874	17103185	NM_003254 // TIMP1 // TIMP metallopeptidase inhibitor 1 // Xp11.3-p11.23 // 7076 /// EN	TIMP1	NM_003254	6.5134e-05	1.12482	1.12482
6042	16682704	NR_038125 // CAPZB // capping protein (actin filament) muscle Z-line, beta // 1p36.1 //	CAPZB	NR_038125	0.000983971	1.12453	1.12453
5912	16681323	NM_012102 // RERE // arginine-glutamic acid dipeptide (RE) repeats // 1p36.23 // 473 //	RERE	NM_012102	0.000605119	1.12453	1.12453
5101	16673075	NM_001014796 // DDR2 // discoidin domain receptor tyrosine kinase 2 // 1q23.3 // 4921 /	DDR2	NM_001014796	0.000951195	1.11116	1.11116
5691	16679033	NM_201544 // LGALS8 // lectin, galactoside-binding, soluble, 8 // 1q43 // 3964 /// NM_2	LGALS8	NM_201544	0.000243492	1.10953	1.10953
39662	17017697	NM_004381 // ATF6B // activating transcription factor 6 beta // 6p21.3 // 1388 /// NM_0	ATF6B	NM_004381	0.000816907	1.10612	1.10612
42270	17048190	NM_012395 // CDK14 // cyclin-dependent kinase 14 // 7q21-q22 // 5218 /// ENST0000026574	CDK14	NM_012395	0.000713898	1.10055	1.10055
36363	16987673	NM_000919 // PAM // peptidylglycine alpha-amidating monooxygenase // 5q14-q21 // 5066 /	PAM	NM_000919	0.000515187	1.09825	1.09825
6508	16688164	NM_002227 // JAK1 // Janus kinase 1 // 1p32.3-p31.3 // 3716 /// ENST00000342505 // JAK1	JAK1	NM_002227	0.00012565	1.09625	1.09625
18052	16801835	NM_032857 // LACTB // lactamase, beta // 15q22.1 // 114294 /// ENST00000261893 // LACTB	LACTB	NM_032857	0.000898297	1.09369	1.09369
9793	16720959	ENST00000312221 // SLC22A18 // solute carrier family 22, member 18 // 11p15.5 // 5002 /	SLC22A18	ENST00000312221	0.000668057	1.09245	1.09245
27547	16897834	NM_001039348 // EFEMP1 // EGF containing fibulin-like extracellular matrix protein 1 //	EFEMP1	NM_001039348	0.000980983	1.08867	1.08867
17363	16795965	NM_006329 // FBLN5 // fibulin 5 // 14q32.1 // 10516 /// ENST00000342058 // FBLN5 // fib	FBLN5	NM_006329	0.000803969	1.0839	1.0839
5160	16673636	ENST00000367760 // PRRX1 // paired related homeobox 1 // 1q24 // 5396 /// ENST000002394	PRRX1	ENST00000367760	7.09995e-05	1.08017	1.08017
25200	16873987	ENST00000549920 // RPL18 // ribosomal protein L18 // 19q13 // 6141 /// NM_000979 // RPL	RPL18	ENST00000549920	0.000843933	1.07833	1.07833
37160	16994960	ENST00000265070 // GOLPH3 // golgi phosphoprotein 3 (coat-protein) // 5p13.3 // 64083 /	GOLPH3	ENST00000265070	0.000122561	1.07645	1.07645
15319	16776856	NM_005561 // LAMP1 // lysosomal-associated membrane protein 1 // 13q34 // 3916 /// ENST	LAMP1	NM_005561	6.94675e-05	1.066	1.066
40083	17022388	NM_006016 // CD164 // CD164 molecule, sialomucin // 6q21 // 8763 /// NM_001142402 // CD	CD164	NM_006016	0.00117167	1.05778	1.05778
27535	16897637	NM_020532 // RTN4 // reticulon 4 // 2p16.3 // 57142 /// ENST00000337526 // RTN4 // reti	RTN4	NM_020532	0.000410879	0.934774	-1.06978
11222	16735801	NM_001172705 // EIF4G2 // eukaryotic translation initiation factor 4 gamma, 2 // 11p15	EIF4G2	NM_001172705	3.8627e-05	0.929637	-1.07569
33285	16957568	NM_025146 // NAA50 // N(alpha)-acetyltransferase 50, NatE catalytic subunit // 3q13.2 /	NAA50	NM_025146	0.000277892	0.928555	-1.07694
14452	16769777	NM_014325 // CORO1C // coronin, actin binding protein, 1C // 12q24.1 // 23603 /// ENST0	CORO1C	NM_014325	0.000589774	0.927066	-1.07867
7516	16698529	NM_022731 // NUCKS1 // nuclear casein kinase and cyclin-dependent kinase substrate 1 //	NUCKS1	NM_022731	0.00114491	0.926376	-1.07948
12260	16745922	NM_003139 // SRPR // signal recognition particle receptor (docking protein) // 11q24.2	SRPR	NM_003139	0.000307321	0.924334	-1.08186
21108	16833996	NM_007359 // CASC3 // cancer susceptibility candidate 3 // 17q11-q21.3 // 22794 /// ENS	CASC3	NM_007359	0.000984969	0.922506	-1.084
19533	16818207	NM_004960 // FUS // fused in sarcoma // 16p11.2 // 2521 /// NM_001170634 // FUS // fuse	FUS	NM_004960	0.000325803	0.921581	-1.08509
21019	16833119	ENST00000394670 // ZNF207 // zinc finger protein 207 // 17q11.2 // 7756 /// NM_00109850	ZNF207	ENST00000394670	0.00115017	0.918225	-1.08906
22683	16850189	NM_139062 // CSNK1D // casein kinase 1, delta // 17q25 // 1453 /// ENST00000392334 // C	CSNK1D	NM_139062	0.000591495	0.917016	-1.09049
39987	17021385	NM_001159677 // SYNCRIP // synaptotagmin binding, cytoplasmic RNA interacting protein /	SYNCRIP	NM_001159677	0.000133915	0.916212	-1.09145
15564	16779119	NM_002267 // KPNA3 // karyopherin alpha 3 (importin alpha 4) // 13q14.3 // 3839 /// ENS	KPNA3	NM_002267	7.49593e-05	0.914185	-1.09387
31645	16938899	NM_000249 // MLH1 // mutL homolog 1, colon cancer, nonpolyposis type 2 (E. coli) // 3p2	MLH1	NM_000249	0.000992817	0.913486	-1.09471
36552	16989496	NM_000358 // TGFBI // transforming growth factor, beta-induced, 68kDa // 5q31 // 7045 /	TGFBI	NM_000358	0.000345901	0.911287	-1.09735
6523	16688308	NM_001018067 // SERBP1 // SERPINE1 mRNA binding protein 1 // 1p31 // 26135 /// NM_00101	SERBP1	NM_001018067	0.000138708	0.910575	-1.09821
23447	16856257	NM_002819 // PTBP1 // polypyrimidine tract binding protein 1 // 19p13.3 // 5725 /// NM_	PTBP1	NM_002819	0.000339421	0.910008	-1.09889
6219	16684826	NR_037592 // AK2 // adenylate kinase 2 // 1p34 // 204 /// NM_001625 // AK2 // adenylate	AK2	NR_037592	9.93272e-06	0.909443	-1.09957
36696	16990920	NM_152407 // GRPEL2 // GrpE-like 2, mitochondrial (E. coli) // 5q32 // 134266 /// ENST0	GRPEL2	NM_152407	0.00083576	0.908857	-1.10028
29894	16921181	NM_017798 // YTHDF1 // YTH domain family, member 1 // 20q13.33 // 54915 /// ENST0000037	YTHDF1	NM_017798	0.000758985	0.907528	-1.10189
5141	16673477	ENST00000271375 // SFT2D2 // SFT2 domain containing 2 // 1q24.2 // 375035 /// NM_199344	SFT2D2	ENST00000271375	0.000133318	0.906947	-1.1026
19455	16817254	NM_000418 // IL4R // interleukin 4 receptor // 16p12.1-p11.2 // 3566 /// ENST0000039576	IL4R	NM_000418	0.000483351	0.906927	-1.10262
25927	16880758	NM_001005386 // ACTR2 // ARP2 actin-related protein 2 homolog (yeast) // 2p14 // 10097	ACTR2	NM_001005386	6.10314e-05	0.906775	-1.10281
37896	17001800	NM_001155 // ANXA6 // annexin A6 // 5q33.1 // 309 /// NM_001193544 // ANXA6 // annexin	ANXA6	NM_001155	0.000690136	0.905842	-1.10395
21405	16837004	NM_007372 // DDX42 // DEAD (Asp-Glu-Ala-Asp) box polypeptide 42 // 17q23.3 // 11325 ///	DDX42	NM_007372	0.000920328	0.905712	-1.1041
36208	16985992	NM_153188 // TNPO1 // transportin 1 // 5q13.2 // 3842 /// ENST00000337273 // TNPO1 // t	TNPO1	NM_153188	0.000888264	0.905494	-1.10437
20502	16827679	ENST00000320623 // NQO1 // NAD(P)H dehydrogenase, quinone 1 // 16q22.1 // 1728 /// NM_0	NQO1	ENST00000320623	0.00117832	0.905127	-1.10482
20348	16826356	NM_001006610 // SIAH1 // siah E3 ubiquitin protein ligase 1 // 16q12 // 6477 /// ENST00	SIAH1	NM_001006610	0.00117776	0.904982	-1.10499
33379	16958864	NM_002950 // RPN1 // ribophorin I // 3q21.3 // 6184 /// ENST00000296255 // RPN1 // ribo	RPN1	NM_002950	0.000161123	0.903551	-1.10674
22292	16846045	NM_001114091 // CDC27 // cell division cycle 27 homolog (S. cerevisiae) // 17q21.32 //	CDC27	NM_001114091	0.000223394	0.903063	-1.10734
32668	16950133	ENST00000464167 // RPL35A // ribosomal protein L35a // 3q29 // 6165 /// ENST00000448864	RPL35A	ENST00000464167	0.000605089	0.902286	-1.1083
42430	17050300	NM_000108 // DLD // dihydrolipoamide dehydrogenase // 7q31-q32 // 1738 /// ENST00000205	DLD	NM_000108	0.00103566	0.901664	-1.10906
19772	16820556	NM_006750 // SNTB2 // syntrophin, beta 2 (dystrophin-associated protein A1, 59kDa, basi	SNTB2	NM_006750	0.00102235	0.901578	-1.10917
47995	17104259	NM_002444 // MSN // moesin // Xq11.1 // 4478 /// ENST00000360270 // MSN // moesin // Xq	MSN	NM_002444	0.000661306	0.900776	-1.11015
16323	16785606	ENST00000261681 // MPP5 // membrane protein, palmitoylated 5 (MAGUK p55 subfamily membe	MPP5	ENST00000261681	0.000657575	0.899391	-1.11186
6663	16689737	ENST00000436063 // DNTTIP2 // deoxynucleotidyltransferase, terminal, interacting protei	DNTTIP2	ENST00000436063	0.000603497	0.899295	-1.11198
24071	16862677	NM_015125 // CIC // capicua homolog (Drosophila) // 19q13.2 // 23152 /// ENST0000016074	CIC	NM_015125	0.000251623	0.899282	-1.112
6829	16691576	NM_152380 // TBX15 // T-box 15 // 1p11.1 // 6913 /// ENST00000207157 // TBX15 // T-box	TBX15	NM_152380	0.000847269	0.899281	-1.112
7030	16693515	ENST00000361891 // ILF2 // interleukin enhancer binding factor 2, 45kDa // 1q21.3 // 36	ILF2	ENST00000361891	0.00018657	0.899001	-1.11235
12216	16745525	NM_006597 // HSPA8 // heat shock 70kDa protein 8 // 11q24.1 // 3312 /// ENST00000534624	HSPA8	NM_006597	3.99455e-05	0.898608	-1.11283
47343	17098411	NM_005347 // HSPA5 // heat shock 70kDa protein 5 (glucose-regulated protein, 78kDa) //	HSPA5	NM_005347	0.000174348	0.898518	-1.11294
4396	16665447	NM_001017415 // USP1 // ubiquitin specific peptidase 1 // 1p31.3 // 7398 /// ENST000003	USP1	NM_001017415	0.000655786	0.898194	-1.11335
7816	16701440	NM_015446 // AHCTF1 // AT hook containing transcription factor 1 // 1q44 // 25909 /// E	AHCTF1	NM_015446	0.000564276	0.896001	-1.11607
36095	16984646	ENST00000282588 // ITGA1 // integrin, alpha 1 // 5q11.2 // 3672 /// NM_181501 // ITGA1	ITGA1	ENST00000282588	0.000395048	0.895835	-1.11628
18572	16807459	ENST00000260385 // FAM82A2 // family with sequence similarity 82, member A2 // 15q15.1	FAM82A2	ENST00000260385	0.000271174	0.894915	-1.11743
21566	16838750	NM_006340 // BAIAP2 // BAI1-associated protein 2 // 17q25 // 10458 /// NM_001144888 //	BAIAP2	NM_006340	1.31735e-05	0.894304	-1.11819
26716	16889126	NM_001202485 // HSPE1-MOB4 // HSPE1-MOB4 readthrough // 2q33 // 100529241 /// NM_199482	HSPE1-MOB4	NM_001202485	7.05406e-05	0.893366	-1.11936
21741	16840262	NM_002532 // NUP88 // nucleoporin 88kDa // 17p13.2 // 4927 /// ENST00000573584 // NUP88	NUP88	NM_002532	0.000125757	0.892887	-1.11996
5100	16673056	NM_003115 // UAP1 // UDP-N-acteylglucosamine pyrophosphorylase 1 // 1q23.3 // 6675 ///	UAP1	NM_003115	7.78817e-05	0.890823	-1.12256
47690	17101447	NM_005333 // HCCS // holocytochrome c synthase // Xp22.3 // 3052 /// NM_001122608 // HC	HCCS	NM_005333	0.000342299	0.89069	-1.12272
29005	16912625	NM_012325 // MAPRE1 // microtubule-associated protein, RP/EB family, member 1 // 20q11.	MAPRE1	NM_012325	0.000230125	0.889618	-1.12408
32240	16945582	NM_001199180 // ATP2C1 // ATPase, Ca++ transporting, type 2C, member 1 // 3q22.1 // 270	ATP2C1	NM_001199180	0.000821325	0.889595	-1.12411
27763	16899846	NM_006839 // IMMT // inner membrane protein, mitochondrial // 2p11.2|2 // 10989 /// NM_	IMMT	NM_006839	0.000243554	0.889411	-1.12434
8543	16707983	NM_198046 // ZDHHC16 // zinc finger, DHHC-type containing 16 // 10q24.1 // 84287 /// EN	ZDHHC16	NM_198046	0.00019935	0.888956	-1.12492
24742	16869293	BC000216 // C19orf43 // chromosome 19 open reading frame 43 // 19p13.2 // 79002 /// ENS	C19orf43	BC000216	0.000117027	0.888303	-1.12574
41744	17042946	NM_001037283 // EIF3B // eukaryotic translation initiation factor 3, subunit B // 7p22.	EIF3B	NM_001037283	0.000437476	0.886828	-1.12761
47965	17104082	ENST00000374987 // APEX2 // APEX nuclease (apurinic/apyrimidinic endonuclease) 2 // Xp1	APEX2	ENST00000374987	0.00026793	0.886365	-1.1282
37819	17000858	NM_005219 // DIAPH1 // diaphanous homolog 1 (Drosophila) // 5q31 // 1729 /// NM_0010798	DIAPH1	NM_005219	0.000485605	0.88635	-1.12822
28669	16909491	ENST00000322723 // NCL // nucleolin // 2q37.1 // 4691 /// NM_005381 // NCL // nucleolin	NCL	ENST00000322723	2.6776e-05	0.886214	-1.1284
29099	16913856	NR_034009 // SRSF6 // serine/arginine-rich splicing factor 6 // 20q12-q13.1 // 6431 ///	SRSF6	NR_034009	0.00108522	0.886132	-1.1285
4611	16667715	NM_133496 // SLC30A7 // solute carrier family 30 (zinc transporter), member 7 // 1p21.2	SLC30A7	NM_133496	0.000420811	0.885958	-1.12872
42470	17050797	NM_024913 // CPED1 // cadherin-like and PC-esterase domain containing 1 // 7q31.31 // 7	CPED1	NM_024913	8.23407e-05	0.885883	-1.12882
44487	17071119	ENST00000517309 // PTDSS1 // phosphatidylserine synthase 1 // 8q22 // 9791 /// NM_01475	PTDSS1	ENST00000517309	0.000623689	0.885798	-1.12893
37944	17002278	NM_024007 // EBF1 // early B-cell factor 1 // 5q34 // 1879 /// ENST00000318060 // EBF1	EBF1	NM_024007	0.000692898	0.885616	-1.12916
9644	16719233	NM_000274 // OAT // ornithine aminotransferase // 10q26 // 4942 /// NM_001171814 // OAT	OAT	NM_000274	0.000673922	0.884698	-1.13033
8844	16711205	NM_001242307 // PITRM1 // pitrilysin metallopeptidase 1 // 10p15.2 // 10531 /// NM_0148	PITRM1	NM_001242307	7.44601e-05	0.884579	-1.13048
9620	16718983	NM_024834 // MCMBP // minichromosome maintenance complex binding protein // 10q26.11 //	MCMBP	NM_024834	0.00067058	0.884546	-1.13052
22055	16843404	NM_001104587 // SLFN11 // schlafen family member 11 // 17q12 // 91607 /// NM_001104588	SLFN11	NM_001104587	0.000296723	0.884229	-1.13093
20108	16823756	NM_003470 // USP7 // ubiquitin specific peptidase 7 (herpes virus-associated) // 16p13.	USP7	NM_003470	0.00110799	0.884176	-1.131
33271	16957396	ENST00000206423 // CCDC80 // coiled-coil domain containing 80 // 3q13.2 // 151887 /// N	CCDC80	ENST00000206423	6.81427e-06	0.883619	-1.13171
32595	16949625	NM_178335 // CCDC50 // coiled-coil domain containing 50 // 3q28 // 152137 /// NM_174908	CCDC50	NM_178335	0.000139935	0.883433	-1.13195
13056	16754935	NM_181783 // TMTC3 // transmembrane and tetratricopeptide repeat containing 3 // 12q21.	TMTC3	NM_181783	1.06695e-05	0.882904	-1.13263
35151	16976074	NM_001267843 // CLOCK // clock homolog (mouse) // 4q12 // 9575 /// NM_004898 // CLOCK /	CLOCK	NM_001267843	0.00022125	0.88257	-1.13305
20477	16827502	NM_005072 // SLC12A4 // solute carrier family 12 (potassium/chloride transporters), mem	SLC12A4	NM_005072	0.000163112	0.882498	-1.13315
27010	16892039	NM_002807 // PSMD1 // proteasome (prosome, macropain) 26S subunit, non-ATPase, 1 // 2q3	PSMD1	NM_002807	1.24841e-05	0.88231	-1.13339
22461	16847605	NM_020198 // CCDC47 // coiled-coil domain containing 47 // 17q23.3 // 57003 /// ENST000	CCDC47	NM_020198	0.00103293	0.882165	-1.13358
13345	16757969	ENST00000228506 // MLEC // malectin // 12q24.31 // 9761 /// NM_014730 // MLEC // malect	MLEC	ENST00000228506	0.000599021	0.882161	-1.13358
33768	16962921	ENST00000439040 // ATP13A3 // ATPase type 13A3 // 3q29 // 79572 /// NM_024524 // ATP13A	ATP13A3	ENST00000439040	0.000176933	0.882049	-1.13372
23897	16860709	NM_001184722 // GPI // glucose-6-phosphate isomerase // 19q13.1 // 2821 /// NM_000175 /	GPI	NM_001184722	0.0011107	0.88184	-1.13399
32307	16946553	NM_001080415 // U2SURP // U2 snRNP-associated SURP domain containing // 3q23 // 23350 /	U2SURP	NM_001080415	8.44965e-05	0.881843	-1.13399
38575	17007996	NR_036610 // SRSF3 // serine/arginine-rich splicing factor 3 // 6p21 // 6428 /// NM_003	SRSF3	NR_036610	0.00109194	0.881499	-1.13443
42004	17045738	NM_021130 // PPIA // peptidylprolyl isomerase A (cyclophilin A) // 7p13 // 5478 /// AK2	PPIA	NM_021130	0.0003551	0.88108	-1.13497
34965	16974280	NM_017491 // WDR1 // WD repeat domain 1 // 4p16.1 // 9948 /// ENST00000382452 // WDR1 /	WDR1	NM_017491	0.000624533	0.880013	-1.13635
9003	16712458	NM_022365 // DNAJC1 // DnaJ (Hsp40) homolog, subfamily C, member 1 // 10p12.31 // 64215	DNAJC1	NM_022365	1.2519e-05	0.879778	-1.13665
8442	16706875	NM_004329 // BMPR1A // bone morphogenetic protein receptor, type IA // 10q22.3 // 657 /	BMPR1A	NM_004329	7.62378e-05	0.87923	-1.13736
28906	16911754	NM_006363 // SEC23B // Sec23 homolog B (S. cerevisiae) // 20p11.23 // 10483 /// NM_0329	SEC23B	NM_006363	0.000135424	0.879165	-1.13744
10947	16733104	NR_045205 // CHEK1 // checkpoint kinase 1 // 11q24.2 // 1111 /// ENST00000534070 // CHE	CHEK1	NR_045205	6.62544e-05	0.878642	-1.13812
30934	16931169	NM_007172 // NUP50 // nucleoporin 50kDa // 22q13.31 // 10762 /// ENST00000347635 // NUP	NUP50	NM_007172	5.63269e-05	0.87794	-1.13903
18741	16809687	NM_006154 // NEDD4 // neural precursor cell expressed, developmentally down-regulated 4	NEDD4	NM_006154	0.000799293	0.877606	-1.13946
41957	17045198	ENST00000265748 // ANLN // anillin, actin binding protein // 7p15-p14 // 54443 /// NM_0	ANLN	ENST00000265748	0.000361238	0.876744	-1.14058
43429	17060412	NM_182776 // MCM7 // minichromosome maintenance complex component 7 // 7q21.3-q22.1 //	MCM7	NM_182776	0.000992763	0.876669	-1.14068
18089	16802190	NM_002755 // MAP2K1 // mitogen-activated protein kinase kinase 1 // 15q22.1-q22.33 // 5	MAP2K1	NM_002755	0.000101902	0.876616	-1.14075
22726	16850437	NM_005151 // USP14 // ubiquitin specific peptidase 14 (tRNA-guanine transglycosylase) /	USP14	NM_005151	6.40754e-05	0.875925	-1.14165
24178	16863753	NM_001425 // EMP3 // epithelial membrane protein 3 // 19q13.3 // 2014 /// ENST000002702	EMP3	NM_001425	7.80547e-05	0.875423	-1.1423
9199	16714269	NM_006327 // TIMM23 // translocase of inner mitochondrial membrane 23 homolog (yeast) /	TIMM23	NM_006327	6.56334e-05	0.875115	-1.14271
42406	17049965	ENST00000435765 // PSMC2 // proteasome (prosome, macropain) 26S subunit, ATPase, 2 // 7	PSMC2	ENST00000435765	0.00025711	0.874527	-1.14348
6189	16684406	NM_004814 // SNRNP40 // small nuclear ribonucleoprotein 40kDa (U5) // 1p35.2 // 9410 //	SNRNP40	NM_004814	2.84852e-05	0.874495	-1.14352
6368	16686472	NM_002574 // PRDX1 // peroxiredoxin 1 // 1p34.1 // 5052 /// NM_181696 // PRDX1 // perox	PRDX1	NM_002574	0.000267044	0.874329	-1.14373
6240	16685144	NM_002794 // PSMB2 // proteasome (prosome, macropain) subunit, beta type, 2 // 1p34.2 /	PSMB2	NM_002794	0.000687358	0.873927	-1.14426
11490	16738119	NM_014342 // MTCH2 // mitochondrial carrier 2 // 11p11.2 // 23788 /// ENST00000302503 /	MTCH2	NM_014342	0.00112676	0.873703	-1.14455
26552	16887179	ENST00000305747 // CERS6 // ceramide synthase 6 // 2q24.3 // 253782 /// NM_001256126 //	CERS6	ENST00000305747	0.000913487	0.873346	-1.14502
34294	16968051	ENST00000264893 // SEPT11 // septin 11 // 4q21.1 // 55752 /// NM_018243 // SEPT11 // se	2013-09-11	ENST00000264893	0.00069921	0.872872	-1.14564
14751	16772023	ENST00000424014 // EIF2B1 // eukaryotic translation initiation factor 2B, subunit 1 alp	EIF2B1	ENST00000424014	0.000152196	0.870425	-1.14886
36913	16993027	ENST00000303204 // PRELID1 // PRELI domain containing 1 // 5q35.3 // 27166 /// NM_01323	PRELID1	ENST00000303204	4.16741e-05	0.8704	-1.1489
19877	16821519	NM_005153 // USP10 // ubiquitin specific peptidase 10 // 16q24.1 // 9100 /// ENST000002	USP10	NM_005153	2.9874e-05	0.87025	-1.1491
11919	16742610	ENST00000299626 // ALG8 // asparagine-linked glycosylation 8, alpha-1,3-glucosyltransfe	ALG8	ENST00000299626	5.10273e-05	0.870165	-1.14921
29562	16918077	NM_001042472 // ABHD12 // abhydrolase domain containing 12 // 20p11.21 // 26090 /// ENS	ABHD12	NM_001042472	0.000507296	0.870132	-1.14925
12362	16747077	ENST00000266544 // NDUFA9 // NADH dehydrogenase (ubiquinone) 1 alpha subcomplex, 9, 39k	NDUFA9	ENST00000266544	0.000651028	0.869882	-1.14958
27039	16892485	NM_030803 // ATG16L1 // autophagy related 16-like 1 (S. cerevisiae) // 2q37.1 // 55054	ATG16L1	NM_030803	0.000566585	0.869824	-1.14966
19009	16812738	NM_016073 // HDGFRP3 // hepatoma-derived growth factor, related protein 3 // 15q25.2 //	HDGFRP3	NM_016073	0.000351655	0.869818	-1.14967
42001	17045656	NM_006555 // YKT6 // YKT6 v-SNARE homolog (S. cerevisiae) // 7p15.1 // 10652 /// ENST00	YKT6	NM_006555	8.16671e-05	0.869702	-1.14982
40004	17021521	NM_003800 // RNGTT // RNA guanylyltransferase and 5'-phosphatase // 6q16 // 8732 /// EN	RNGTT	NM_003800	0.000131513	0.86909	-1.15063
12297	16746290	NM_001012393 // OPCML // opioid binding protein/cell adhesion molecule-like // 11q25 //	OPCML	NM_001012393	0.000199676	0.868857	-1.15094
45459	17079971	NM_030780 // SLC25A32 // solute carrier family 25 (mitochondrial folate carrier) , memb	SLC25A32	NM_030780	0.000432263	0.868735	-1.1511
22260	16845742	NM_004247 // EFTUD2 // elongation factor Tu GTP binding domain containing 2 // 17q21.31	EFTUD2	NM_004247	0.000682688	0.868404	-1.15154
47204	17096859	NM_003640 // IKBKAP // inhibitor of kappa light polypeptide gene enhancer in B-cells, k	IKBKAP	NM_003640	0.000218768	0.866381	-1.15423
42802	17054040	NM_014671 // UBE3C // ubiquitin protein ligase E3C // 7q36.3 // 9690 /// ENST0000034816	UBE3C	NM_014671	2.25258e-05	0.866366	-1.15425
11484	16738060	NM_198700 // CELF1 // CUGBP, Elav-like family member 1 // 11p11 // 10658 /// NM_0011726	CELF1	NM_198700	0.00072232	0.866216	-1.15445
8599	16708533	NM_015062 // PPRC1 // peroxisome proliferator-activated receptor gamma, coactivator-rel	PPRC1	NM_015062	0.000632025	0.864971	-1.15611
26583	16887635	NM_003642 // HAT1 // histone acetyltransferase 1 // 2q31.2-q33.1 // 8520 /// ENST000002	HAT1	NM_003642	0.000100836	0.864742	-1.15641
18271	16804294	NM_002605 // PDE8A // phosphodiesterase 8A // 15q25.3 // 5151 /// ENST00000310298 // PD	PDE8A	NM_002605	0.000122607	0.864403	-1.15687
29774	16920156	NM_000961 // PTGIS // prostaglandin I2 (prostacyclin) synthase // 20q13.13 // 5740 ///	PTGIS	NM_000961	5.47249e-06	0.864317	-1.15698
13775	16762700	ENST00000360150 // ERGIC2 // ERGIC and golgi 2 // 12p11.22 // 51290 /// NM_016570 // ER	ERGIC2	ENST00000360150	0.000546613	0.864292	-1.15702
33247	16957095	NM_001777 // CD47 // CD47 molecule // 3q13.1-q13.2 // 961 /// NM_198793 // CD47 // CD47	CD47	NM_001777	0.000253355	0.86402	-1.15738
33302	16957771	ENST00000319172 // TMEM39A // transmembrane protein 39A // 3q13.33 // 55254 /// NM_0182	TMEM39A	ENST00000319172	0.000685634	0.863924	-1.15751
29746	16919906	ENST00000372114 // TP53RK // TP53 regulating kinase // 20q13.2 // 112858 /// NM_033550	TP53RK	ENST00000372114	0.00104324	0.863429	-1.15817
18432	16805967	NM_001184889 // NIPA2 // non imprinted in Prader-Willi/Angelman syndrome 2 // 15q11.2 /	NIPA2	NM_001184889	0.000274473	0.863367	-1.15826
35488	16979515	NM_001237 // CCNA2 // cyclin A2 // 4q25-q31 // 890 /// ENST00000274026 // CCNA2 // cycl	CCNA2	NM_001237	0.00017936	0.863206	-1.15847
4605	16667644	NM_001130841 // RTCA // RNA 3'-terminal phosphate cyclase // 1p21.2 // 8634 /// NM_0037	RTCA	NM_001130841	0.000172782	0.863124	-1.15858
23431	16856153	NM_006701 // TXNL4A // thioredoxin-like 4A // 18q23 // 10907 /// ENST00000269601 // TXN	TXNL4A	NM_006701	0.000687913	0.862465	-1.15947
27980	16901427	NM_001253875 // UXS1 // UDP-glucuronate decarboxylase 1 // 2q12.2 // 80146 /// NM_02507	UXS1	NM_001253875	0.000423096	0.862332	-1.15965
21324	16836131	NR_037149 // NME1-NME2 // NME1-NME2 readthrough // 17q21.3 // 654364 /// ENST0000055557	NME1-NME2	NR_037149	0.00013824	0.862323	-1.15966
23636	16858235	NM_012218 // ILF3 // interleukin enhancer binding factor 3, 90kDa // 19p13.2 // 3609 //	ILF3	NM_012218	0.000376574	0.862317	-1.15967
32299	16946464	NM_001679 // ATP1B3 // ATPase, Na+/K+ transporting, beta 3 polypeptide // 3q23 // 483 /	ATP1B3	NM_001679	0.000530587	0.862158	-1.15988
13460	16759202	ENST00000543796 // RAN // RAN, member RAS oncogene family // 12q24.3 // 5901 /// NM_006	RAN	ENST00000543796	1.26425e-05	0.862126	-1.15992
26181	16883426	NM_015904 // EIF5B // eukaryotic translation initiation factor 5B // 2q11.2 // 9669 ///	EIF5B	NM_015904	0.000639675	0.861533	-1.16072
14830	16772704	NM_015114 // ANKLE2 // ankyrin repeat and LEM domain containing 2 // 12q24.33 // 23141	ANKLE2	NM_015114	0.000664786	0.86119	-1.16118
26198	16883568	NM_145686 // MAP4K4 // mitogen-activated protein kinase kinase kinase kinase 4 // 2q11.	MAP4K4	NM_145686	3.52066e-05	0.860994	-1.16145
14481	16770142	NM_002710 // PPP1CC // protein phosphatase 1, catalytic subunit, gamma isozyme // 12q24	PPP1CC	NM_002710	0.000956081	0.860686	-1.16186
47887	17103282	NM_177439 // FTSJ1 // FtsJ RNA methyltransferase homolog 1 (E. coli) // Xp11.23 // 2414	FTSJ1	NM_177439	0.000916065	0.860543	-1.16206
12188	16745186	NM_006389 // HYOU1 // hypoxia up-regulated 1 // 11q23.1-q23.3 // 10525 /// NM_001130991	HYOU1	NM_006389	0.000374416	0.86048	-1.16214
11207	16735596	NM_015213 // DENND5A // DENN/MADD domain containing 5A // 11p15.4 // 23258 /// NM_00124	DENND5A	NM_015213	0.000450669	0.860372	-1.16229
6603	16689070	NM_001134445 // DDAH1 // dimethylarginine dimethylaminohydrolase 1 // 1p22 // 23576 ///	DDAH1	NM_001134445	0.000517654	0.860359	-1.1623
14967	16773874	NM_015032 // PDS5B // PDS5, regulator of cohesion maintenance, homolog B (S. cerevisiae	PDS5B	NM_015032	0.000734114	0.860276	-1.16242
12973	16753964	NM_001198842 // CCT2 // chaperonin containing TCP1, subunit 2 (beta) // 12q15 // 10576	CCT2	NM_001198842	0.00112536	0.860168	-1.16256
36800	16992026	NM_002887 // RARS // arginyl-tRNA synthetase // 5q35.1 // 5917 /// ENST00000231572 // R	RARS	NM_002887	4.06867e-05	0.860167	-1.16257
34127	16966459	NM_021927 // GUF1 // GUF1 GTPase homolog (S. cerevisiae) // 4p12 // 60558 /// ENST00000	GUF1	NM_021927	0.00101606	0.859844	-1.163
33455	16959760	ENST00000333188 // COPB2 // coatomer protein complex, subunit beta 2 (beta prime) // 3q	COPB2	ENST00000333188	0.000137497	0.859741	-1.16314
6026	16682425	NM_018715 // RCC2 // regulator of chromosome condensation 2 // 1p36.13 // 55920 /// ENS	RCC2	NM_018715	0.000618143	0.859449	-1.16354
11530	16738429	NM_003146 // SSRP1 // structure specific recognition protein 1 // 11q12 // 6749 /// ENS	SSRP1	NM_003146	0.00027668	0.859417	-1.16358
31816	16941167	ENST00000528157 // MANF // mesencephalic astrocyte-derived neurotrophic factor // 3p21.	MANF	ENST00000528157	0.000942262	0.859031	-1.1641
9188	16714086	NM_001031746 // VSTM4 // V-set and transmembrane domain containing 4 // 10q11.23 // 196	VSTM4	NM_001031746	0.000417054	0.859012	-1.16413
19775	16820584	NM_016101 // NIP7 // nuclear import 7 homolog (S. cerevisiae) // 16q22.1 // 51388 /// E	NIP7	NM_016101	0.000244413	0.858512	-1.16481
4830	16670141	NM_016334 // GPR89B // G protein-coupled receptor 89B // 1q21.1 // 51463 /// ENST000003	GPR89B	NM_016334	0.000205947	0.858503	-1.16482
29223	16915015	ENST00000217109 // CSTF1 // cleavage stimulation factor, 3' pre-RNA, subunit 1, 50kDa /	CSTF1	ENST00000217109	9.36597e-05	0.857093	-1.16673
13755	16762573	NM_018164 // ASUN // asunder, spermatogenesis regulator homolog (Drosphila) // 12p11.23	ASUN	NM_018164	6.45652e-05	0.856949	-1.16693
4806	16669830	NM_005105 // RBM8A // RNA binding motif protein 8A // 1q21.1 // 9939 /// ENST0000033016	RBM8A	NM_005105	0.000879707	0.856761	-1.16719
43305	17058905	NM_012479 // YWHAG // tyrosine 3-monooxygenase/tryptophan 5-monooxygenase activation pr	YWHAG	NM_012479	2.51016e-05	0.856347	-1.16775
40362	17025297	NM_030752 // TCP1 // t-complex 1 // 6q25.3-q26 // 6950 /// ENST00000321394 // SNORA29 /	TCP1	NM_030752	1.51347e-05	0.855719	-1.16861
43980	17066018	ENST00000262096 // ZDHHC2 // zinc finger, DHHC-type containing 2 // 8p22 // 51201 /// N	ZDHHC2	ENST00000262096	0.000904823	0.855351	-1.16911
3982	16661459	NM_177424 // STX12 // syntaxin 12 // 1p35.3 // 23673 /// ENST00000373943 // STX12 // sy	STX12	NM_177424	0.000236581	0.854967	-1.16964
41628	17041421	ENST00000414934 // ZBTB9 // zinc finger and BTB domain containing 9 // 6p21.32 // 22150	ZBTB9	ENST00000414934	0.000876632	0.854312	-1.17053
47425	17099309	NM_022779 // DDX31 // DEAD (Asp-Glu-Ala-Asp) box polypeptide 31 // 9q34.13 // 64794 ///	DDX31	NM_022779	0.000314463	0.853985	-1.17098
11617	16739317	NM_004739 // MTA2 // metastasis associated 1 family, member 2 // 11q12-q13.1 // 9219 //	MTA2	NM_004739	2.00268e-05	0.853922	-1.17107
21325	16836156	NM_016001 // UTP18 // UTP18 small subunit (SSU) processome component homolog (yeast) //	UTP18	NM_016001	0.00091193	0.853872	-1.17114
28627	16908948	ENST00000281828 // FARSB // phenylalanyl-tRNA synthetase, beta subunit // 2q36.1 // 100	FARSB	ENST00000281828	1.05952e-06	0.853837	-1.17118
47734	17101876	NM_001037540 // SCML1 // sex comb on midleg-like 1 (Drosophila) // Xp22 // 6322 /// ENS	SCML1	NM_001037540	0.000328462	0.853284	-1.17194
39034	17012165	NM_004506 // HSF2 // heat shock transcription factor 2 // 6q22.31 // 3298 /// ENST00000	HSF2	NM_004506	8.33407e-05	0.852961	-1.17239
19785	16820737	ENST00000302243 // DDX19A // DEAD (Asp-Glu-Ala-Asp) box polypeptide 19A // 16q22.1 // 5	DDX19A	ENST00000302243	0.000183671	0.852591	-1.1729
20221	16825154	NM_001006634 // ARHGAP17 // Rho GTPase activating protein 17 // 16p12.1 // 55114 /// NM	ARHGAP17	NM_001006634	8.82589e-05	0.85258	-1.17291
31162	16933591	NM_001127 // AP1B1 // adaptor-related protein complex 1, beta 1 subunit // 22q12.2 // 1	AP1B1	NM_001127	2.54001e-05	0.852472	-1.17306
3637	16658005	NM_007033 // RER1 // RER1 retention in endoplasmic reticulum 1 homolog (S. cerevisiae)	RER1	NM_007033	0.00111614	0.852338	-1.17324
21021	16833139	NM_002815 // PSMD11 // proteasome (prosome, macropain) 26S subunit, non-ATPase, 11 // 1	PSMD11	NM_002815	3.8353e-06	0.852291	-1.17331
3970	16661323	NM_006600 // NUDC // nuclear distribution C homolog (A. nidulans) // 1p35-p34 // 10726	NUDC	NM_006600	0.000777585	0.851886	-1.17387
37102	16994521	NM_054027 // ANKH // ankylosis, progressive homolog (mouse) // 5p15.1 // 56172 /// ENST	ANKH	NM_054027	0.000272713	0.851636	-1.17421
25748	16879067	NM_016441 // CRIM1 // cysteine rich transmembrane BMP regulator 1 (chordin-like) // 2p2	CRIM1	NM_016441	0.000164452	0.851518	-1.17437
44182	17068398	NM_178819 // AGPAT6 // 1-acylglycerol-3-phosphate O-acyltransferase 6 (lysophosphatidic	AGPAT6	NM_178819	5.03244e-05	0.851125	-1.17492
5830	16680274	ENST00000338370 // AURKAIP1 // aurora kinase A interacting protein 1 // 1p36.33 // 5499	AURKAIP1	ENST00000338370	0.000978798	0.850595	-1.17565
4147	16663014	NM_005857 // ZMPSTE24 // zinc metallopeptidase STE24 homolog (S. cerevisiae) // 1p34 //	ZMPSTE24	NM_005857	4.76156e-05	0.850552	-1.17571
10784	16731169	NM_001931 // DLAT // dihydrolipoamide S-acetyltransferase // 11q23.1 // 1737 /// ENST00	DLAT	NM_001931	1.10824e-05	0.85046	-1.17583
20412	16826871	ENST00000262498 // C16orf80 // chromosome 16 open reading frame 80 // 16q21 // 29105 //	C16orf80	ENST00000262498	0.000488684	0.850367	-1.17596
27406	16896320	NM_015475 // FAM98A // family with sequence similarity 98, member A // 2p22.3 // 25940	FAM98A	NM_015475	2.22624e-05	0.850172	-1.17623
24808	16870144	NM_005234 // NR2F6 // nuclear receptor subfamily 2, group F, member 6 // 19p13.1 // 206	NR2F6	NM_005234	0.000975566	0.8499	-1.17661
48687	17111025	NM_001242362 // MAGED4B // melanoma antigen family D, 4B // Xp11 // 81557 /// ENST00000	MAGED4B	NM_001242362	0.000297877	0.849272	-1.17748
33444	16959628	NM_016216 // DBR1 // debranching enzyme homolog 1 (S. cerevisiae) // 3q22.3 // 51163 //	DBR1	NM_016216	5.88967e-06	0.849181	-1.17761
48226	17106357	ENST00000539310 // PLS3 // plastin 3 // Xq23 // 5358 /// NM_005032 // PLS3 // plastin 3	PLS3	ENST00000539310	5.08654e-05	0.849116	-1.1777
47943	17103837	NM_001242362 // MAGED4B // melanoma antigen family D, 4B // Xp11 // 81557 /// ENST00000	MAGED4B	NM_001242362	0.000116293	0.848661	-1.17833
3914	16660685	ENST00000418390 // TCEB3 // transcription elongation factor B (SIII), polypeptide 3 (11	TCEB3	ENST00000418390	0.000544145	0.847487	-1.17996
34034	16965719	NM_001169117 // STIM2 // stromal interaction molecule 2 // 4p15.2 // 57620 /// ENST0000	STIM2	NM_001169117	2.47753e-05	0.84702	-1.18061
32058	16943548	NM_001627 // ALCAM // activated leukocyte cell adhesion molecule // 3q13.1 // 214 /// N	ALCAM	NM_001627	0.000262507	0.846464	-1.18138
10806	16731461	ENST00000535401 // NNMT // nicotinamide N-methyltransferase // 11q23.1 // 4837 /// NM_0	NNMT	ENST00000535401	0.000218793	0.846247	-1.18169
17855	16799637	NM_002875 // RAD51 // RAD51 homolog (S. cerevisiae) // 15q15.1 // 5888 /// ENST00000267	RAD51	NM_002875	0.000259351	0.845511	-1.18272
25829	16879923	NM_000179 // MSH6 // mutS homolog 6 (E. coli) // 2p16 // 2956 /// ENST00000234420 // MS	MSH6	NM_000179	0.000390399	0.845405	-1.18287
43435	17060481	BC015722 // C7orf43 // chromosome 7 open reading frame 43 // 7q22.1 // 55262 /// AK3023	C7orf43	BC015722	0.000302883	0.845265	-1.18306
47749	17102041	NM_004595 // SMS // spermine synthase // Xp22.1 // 6611 /// ENST00000404933 // SMS // s	SMS	NM_004595	7.89496e-05	0.845004	-1.18343
15652	16779839	NM_138444 // KCTD12 // potassium channel tetramerisation domain containing 12 // 13q22.	KCTD12	NM_138444	8.9165e-05	0.844965	-1.18348
25783	16879408	NM_019063 // EML4 // echinoderm microtubule associated protein like 4 // 2p21 // 27436	EML4	NM_019063	0.00098851	0.844951	-1.1835
8683	16709386	NM_033339 // CASP7 // caspase 7, apoptosis-related cysteine peptidase // 10q25 // 840 /	CASP7	NM_033339	0.000207729	0.844487	-1.18415
30456	16926148	NM_001025204 // U2AF1 // U2 small nuclear RNA auxiliary factor 1 // 21q22.3 // 7307 ///	U2AF1	NM_001025204	0.000468124	0.844276	-1.18445
33708	16962359	NM_004593 // TRA2B // transformer 2 beta homolog (Drosophila) // 3q26.2-q27 // 6434 ///	TRA2B	NM_004593	0.000213932	0.844227	-1.18451
26502	16886677	NM_001083112 // GPD2 // glycerol-3-phosphate dehydrogenase 2 (mitochondrial) // 2q24.1	GPD2	NM_001083112	0.000316903	0.844098	-1.1847
3895	16660596	NM_017449 // EPHB2 // EPH receptor B2 // 1p36.1-p35 // 2048 /// NM_004442 // EPHB2 // E	EPHB2	NM_017449	0.000660215	0.84402	-1.18481
21428	16837205	NM_015462 // NOL11 // nucleolar protein 11 // 17q24.2 // 25926 /// ENST00000253247 // N	NOL11	NM_015462	2.76118e-05	0.843919	-1.18495
37195	16995409	ENST00000231498 // NUP155 // nucleoporin 155kDa // 5p13.1 // 9631 /// NM_153485 // NUP1	NUP155	ENST00000231498	4.73596e-05	0.843856	-1.18504
47941	17103804	NM_001005333 // MAGED1 // melanoma antigen family D, 1 // Xp11.23 // 9500 /// ENST00000	MAGED1	NM_001005333	8.23791e-06	0.843805	-1.18511
14091	16766403	NM_001130963 // TMEM194A // transmembrane protein 194A // 12q13.3 // 23306 /// ENST0000	TMEM194A	NM_001130963	8.06711e-06	0.843669	-1.1853
7911	16702175	NM_004566 // PFKFB3 // 6-phosphofructo-2-kinase/fructose-2,6-biphosphatase 3 // 10p15.1	PFKFB3	NM_004566	0.000980192	0.843297	-1.18582
34535	16970563	NM_014264 // PLK4 // polo-like kinase 4 // 4q28 // 10733 /// NM_001190799 // PLK4 // po	PLK4	NM_014264	0.00114336	0.842888	-1.1864
28124	16902749	NR_033230 // SMPD4 // sphingomyelin phosphodiesterase 4, neutral membrane (neutral sphi	SMPD4	NR_033230	0.00100775	0.842595	-1.18681
9299	16715361	NM_000917 // P4HA1 // prolyl 4-hydroxylase, alpha polypeptide I // 10q21.3-q23.1 // 503	P4HA1	NM_000917	0.000175571	0.842576	-1.18684
14036	16765558	ENST00000293379 // ITGA5 // integrin, alpha 5 (fibronectin receptor, alpha polypeptide)	ITGA5	ENST00000293379	0.000151019	0.842265	-1.18728
25594	16877353	ENST00000381341 // DDX1 // DEAD (Asp-Glu-Ala-Asp) box helicase 1 // 2p24 // 1653 /// NM	DDX1	ENST00000381341	6.60545e-06	0.841834	-1.18788
20977	16832588	NM_004295 // TRAF4 // TNF receptor-associated factor 4 // 17q11-q12 // 9618 /// ENST000	TRAF4	NM_004295	0.00109634	0.84177	-1.18797
48737	17111688	NM_031206 // LAS1L // LAS1-like (S. cerevisiae) // Xq12 // 81887 /// NM_001170649 // LA	LAS1L	NM_031206	0.000305672	0.841641	-1.18816
37921	17002078	NM_015465 // GEMIN5 // gem (nuclear organelle) associated protein 5 // 5q33.2 // 25929	GEMIN5	NM_015465	0.000867484	0.841556	-1.18828
39968	17021092	ENST00000369754 // FAM46A // family with sequence similarity 46, member A // 6q14 // 55	FAM46A	ENST00000369754	9.93404e-06	0.841406	-1.18849
14831	16772733	NM_005895 // GOLGA3 // golgin A3 // 12q24.33 // 2802 /// ENST00000204726 // GOLGA3 // g	GOLGA3	NM_005895	0.000603452	0.840808	-1.18933
33013	16954354	NM_006764 // IFRD2 // interferon-related developmental regulator 2 // 3p21.3 // 7866 //	IFRD2	NM_006764	0.000115708	0.840579	-1.18966
22344	16846476	ENST00000240333 // SLC35B1 // solute carrier family 35, member B1 // 17q21.33 // 10237	SLC35B1	ENST00000240333	0.000251816	0.840571	-1.18967
36936	16993268	NM_031266 // HNRNPAB // heterogeneous nuclear ribonucleoprotein A/B // 5q35.3 // 3182 /	HNRNPAB	NM_031266	3.68595e-06	0.840396	-1.18991
22316	16846226	ENST00000498678 // HOXB3 // homeobox B3 // 17q21.3 // 3213 /// NM_002146 // HOXB3 // ho	HOXB3	ENST00000498678	0.000275095	0.840153	-1.19026
45022	17076046	ENST00000355904 // GTF2E2 // general transcription factor IIE, polypeptide 2, beta 34kD	GTF2E2	ENST00000355904	0.000335378	0.84002	-1.19045
40348	17025191	NM_003379 // EZR // ezrin // 6q25.3 // 7430 /// NM_001111077 // EZR // ezrin // 6q25.3	EZR	NM_003379	0.000629019	0.83974	-1.19085
35933	16983172	ENST00000280326 // CCT5 // chaperonin containing TCP1, subunit 5 (epsilon) // 5p15.2 //	CCT5	ENST00000280326	4.02088e-07	0.839524	-1.19115
40649	17028426	ENST00000418477 // SLC39A7 // solute carrier family 39 (zinc transporter), member 7 //	SLC39A7	ENST00000418477	0.000356532	0.8392	-1.19161
40848	17031238	ENST00000418477 // SLC39A7 // solute carrier family 39 (zinc transporter), member 7 //	SLC39A7	ENST00000418477	0.000356532	0.8392	-1.19161
41050	17033723	ENST00000418477 // SLC39A7 // solute carrier family 39 (zinc transporter), member 7 //	SLC39A7	ENST00000418477	0.000356532	0.8392	-1.19161
41227	17035987	ENST00000418477 // SLC39A7 // solute carrier family 39 (zinc transporter), member 7 //	SLC39A7	ENST00000418477	0.000356532	0.8392	-1.19161
41425	17038706	ENST00000418477 // SLC39A7 // solute carrier family 39 (zinc transporter), member 7 //	SLC39A7	ENST00000418477	0.000356532	0.8392	-1.19161
38517	17007377	NM_006979 // SLC39A7 // solute carrier family 39 (zinc transporter), member 7 // 6p21.3	SLC39A7	NM_006979	0.000356532	0.8392	-1.19161
10087	16723507	NM_024662 // NAT10 // N-acetyltransferase 10 (GCN5-related) // 11p13 // 55226 /// ENST0	NAT10	NM_024662	0.000736874	0.838948	-1.19197
40320	17024991	NM_019041 // MTRF1L // mitochondrial translational release factor 1-like // 6q25-q26 //	MTRF1L	NM_019041	0.000508153	0.838942	-1.19198
6079	16683271	NM_001102398 // HNRNPR // heterogeneous nuclear ribonucleoprotein R // 1p36.12 // 10236	HNRNPR	NM_001102398	0.000435458	0.83889	-1.19205
17905	16800355	NM_024908 // WDR76 // WD repeat domain 76 // 15q15.3 // 79968 /// ENST00000263795 // WD	WDR76	NM_024908	0.00022982	0.838798	-1.19218
26380	16885526	ENST00000259239 // IMP4 // IMP4, U3 small nucleolar ribonucleoprotein, homolog (yeast)	IMP4	ENST00000259239	0.000340264	0.838614	-1.19244
23020	16853042	NM_014177 // TIMM21 // translocase of inner mitochondrial membrane 21 homolog (yeast) /	TIMM21	NM_014177	0.000478166	0.838065	-1.19323
13972	16764758	NM_007210 // GALNT6 // UDP-N-acetyl-alpha-D-galactosamine:polypeptide N-acetylgalactosa	GALNT6	NM_007210	0.000354106	0.837937	-1.19341
23194	16854437	ENST00000269141 // CDH2 // cadherin 2, type 1, N-cadherin (neuronal) // 18q11.2 // 1000	CDH2	ENST00000269141	0.000198835	0.837894	-1.19347
33664	16961806	NM_021629 // GNB4 // guanine nucleotide binding protein (G protein), beta polypeptide 4	GNB4	NM_021629	0.000150861	0.83785	-1.19353
45927	17084904	NM_014791 // MELK // maternal embryonic leucine zipper kinase // 9p13.2 // 9833 /// ENS	MELK	NM_014791	0.00026478	0.837728	-1.1937
20599	16828622	ENST00000219400 // CMC2 // COX assembly mitochondrial protein 2 homolog (S. cerevisiae)	CMC2	ENST00000219400	4.66617e-05	0.837094	-1.19461
26924	16890915	ENST00000273064 // RQCD1 // RCD1 required for cell differentiation1 homolog (S. pombe)	RQCD1	ENST00000273064	3.0783e-07	0.836912	-1.19487
30287	16924523	ENST00000307301 // MRPL39 // mitochondrial ribosomal protein L39 // 21q21.3 // 54148 //	MRPL39	ENST00000307301	0.000879651	0.836873	-1.19493
24774	16869653	NM_006145 // DNAJB1 // DnaJ (Hsp40) homolog, subfamily B, member 1 // 19p13.2 // 3337 /	DNAJB1	NM_006145	0.000179193	0.836627	-1.19528
4718	16668960	ENST00000369563 // DCLRE1B // DNA cross-link repair 1B // 1p13.2 // 64858 /// NM_022836	DCLRE1B	ENST00000369563	0.00105952	0.836405	-1.19559
22403	16846993	NM_001078166 // SRSF1 // serine/arginine-rich splicing factor 1 // 17q22 // 6426 /// NR	SRSF1	NM_001078166	3.85402e-05	0.836311	-1.19573
37324	16996482	NM_001165899 // PDE4D // phosphodiesterase 4D, cAMP-specific // 5q12 // 5144 /// ENST00	PDE4D	NM_001165899	0.000322017	0.836158	-1.19595
25825	16879883	NM_000251 // MSH2 // mutS homolog 2, colon cancer, nonpolyposis type 1 (E. coli) // 2p2	MSH2	NM_000251	0.000938458	0.835826	-1.19642
36364	16987720	ENST00000321521 // PPIP5K2 // diphosphoinositol pentakisphosphate kinase 2 // 5q21.1 //	PPIP5K2	ENST00000321521	0.00019304	0.835818	-1.19643
10152	16724178	ENST00000314134 // SLC35C1 // solute carrier family 35, member C1 // 11p11.2 // 55343 /	SLC35C1	ENST00000314134	0.000492544	0.835712	-1.19658
45301	17078610	NM_001144878 // IMPA1 // inositol(myo)-1(or 4)-monophosphatase 1 // 8q21.13-q21.3 // 36	IMPA1	NM_001144878	0.000331612	0.835597	-1.19675
16767	16789723	ENST00000329146 // CRIP2 // cysteine-rich protein 2 // 14q32.3 // 1397 /// NM_001312 //	CRIP2	ENST00000329146	0.000714705	0.835496	-1.19689
16416	16786941	NM_012111 // AHSA1 // AHA1, activator of heat shock 90kDa protein ATPase homolog 1 (yea	AHSA1	NM_012111	7.10078e-05	0.835402	-1.19703
19727	16819952	NM_001755 // CBFB // core-binding factor, beta subunit // 16q22.1 // 865 /// ENST000002	CBFB	NM_001755	0.00011023	0.835333	-1.19713
20547	16828327	NM_018124 // RFWD3 // ring finger and WD repeat domain 3 // 16q23.1 // 55159 /// ENST00	RFWD3	NM_018124	5.58002e-05	0.835211	-1.1973
21478	16837681	NM_014603 // CDR2L // cerebellar degeneration-related protein 2-like // 17q25.1 // 3085	CDR2L	NM_014603	0.00116821	0.835075	-1.1975
16325	16785631	ENST00000256383 // EIF2S1 // eukaryotic translation initiation factor 2, subunit 1 alph	EIF2S1	ENST00000256383	1.65445e-05	0.834969	-1.19765
28291	16904741	ENST00000355999 // STK39 // serine threonine kinase 39 // 2q24.3 // 27347 /// NM_013233	STK39	ENST00000355999	1.66311e-05	0.833699	-1.19947
39093	17012767	NM_001253676 // TBPL1 // TBP-like 1 // 6q22.1-q22.3 // 9519 /// NM_004865 // TBPL1 // T	TBPL1	NM_001253676	0.000828106	0.833698	-1.19948
6944	16692636	NM_175065 // HIST2H2AB // histone cluster 2, H2ab // 1q21 // 317772 /// ENST00000331128	HIST2H2AB	NM_175065	0.000847768	0.833087	-1.20036
20132	16824004	NM_002094 // GSPT1 // G1 to S phase transition 1 // 16p13.1 // 2935 /// NM_001130006 //	GSPT1	NM_002094	0.000593971	0.832792	-1.20078
6270	16685383	NM_013285 // GNL2 // guanine nucleotide binding protein-like 2 (nucleolar) // 1p34.3 //	GNL2	NM_013285	0.000174192	0.8326	-1.20106
16189	16783974	NM_001663 // ARF6 // ADP-ribosylation factor 6 // 14q21.3 // 382 /// ENST00000298316 //	ARF6	NM_001663	5.38969e-05	0.832249	-1.20156
30896	16930758	NM_024821 // CCDC134 // coiled-coil domain containing 134 // 22q13.2 // 79879 /// ENST0	CCDC134	NM_024821	0.000348992	0.831892	-1.20208
14985	16774082	NM_181503 // EXOSC8 // exosome component 8 // 13q13.1 // 11340 /// ENST00000389704 // E	EXOSC8	NM_181503	0.000153974	0.831887	-1.20209
47961	17104001	NM_001184819 // GNL3L // guanine nucleotide binding protein-like 3 (nucleolar)-like //	GNL3L	NM_001184819	0.00074463	0.83174	-1.2023
23526	16857192	NM_005483 // CHAF1A // chromatin assembly factor 1, subunit A (p150) // 19p13.3 // 1003	CHAF1A	NM_005483	0.000930379	0.831569	-1.20255
3988	16661527	ENST00000373884 // XKR8 // XK, Kell blood group complex subunit-related family, member	XKR8	ENST00000373884	0.0004301	0.83084	-1.2036
32384	16947148	NM_001251962 // ARHGEF26 // Rho guanine nucleotide exchange factor (GEF) 26 // 3q25.2 /	ARHGEF26	NM_001251962	0.00112014	0.830362	-1.20429
36322	16987287	ENST00000327111 // NR2F1 // nuclear receptor subfamily 2, group F, member 1 // 5q14 //	NR2F1	ENST00000327111	0.000530087	0.830011	-1.2048
7773	16701037	NM_022469 // GREM2 // gremlin 2 // 1q43 // 64388 /// ENST00000318160 // GREM2 // gremli	GREM2	NM_022469	0.00021337	0.829991	-1.20483
26615	16887972	NM_014621 // HOXD4 // homeobox D4 // 2q31.1 // 3233 /// ENST00000468418 // HOXD3 // hom	HOXD4	NM_014621	0.00039136	0.829941	-1.20491
7413	16697438	NR_037607 // UCHL5 // ubiquitin carboxyl-terminal hydrolase L5 // 1q32 // 51377 /// NM_	UCHL5	NR_037607	0.00011537	0.829329	-1.20579
20677	16829328	ENST00000397901 // CHMP1A // charged multivesicular body protein 1A // 16q24.3 // 5119	CHMP1A	ENST00000397901	0.000136605	0.828524	-1.20697
39002	17011949	ENST00000368599 // FAM26E // family with sequence similarity 26, member E // 6q22.1 //	FAM26E	ENST00000368599	7.61894e-05	0.828089	-1.2076
38743	17009853	NM_004282 // BAG2 // BCL2-associated athanogene 2 // 6p12.1-p11.2 // 9532 /// ENST00000	BAG2	NM_004282	2.63573e-05	0.827837	-1.20797
34355	16968797	NM_014606 // HERC3 // HECT and RLD domain containing E3 ubiquitin protein ligase 3 // 4	HERC3	NM_014606	8.49208e-05	0.827758	-1.20808
21612	16839220	NM_182705 // FAM101B // family with sequence similarity 101, member B // 17p13 // 35984	FAM101B	NM_182705	0.000810568	0.827573	-1.20835
35859	16982635	ENST00000166345 // TRIP13 // thyroid hormone receptor interactor 13 // 5p15.33 // 9319	TRIP13	ENST00000166345	0.000487853	0.827507	-1.20845
8954	16711909	NM_018027 // FRMD4A // FERM domain containing 4A // 10p13 // 55691 /// ENST00000357447	FRMD4A	NM_018027	0.000690309	0.827025	-1.20915
26522	16886919	NM_005805 // PSMD14 // proteasome (prosome, macropain) 26S subunit, non-ATPase, 14 // 2	PSMD14	NM_005805	0.000812376	0.826868	-1.20938
29716	16919567	NM_002999 // SDC4 // syndecan 4 // 20q12 // 6385 /// ENST00000372733 // SDC4 // syndeca	SDC4	NM_002999	0.000282744	0.826709	-1.20962
32707	16950448	NM_020165 // RAD18 // RAD18 homolog (S. cerevisiae) // 3p25-p24 // 56852 /// ENST000002	RAD18	NM_020165	5.68066e-05	0.826457	-1.20998
46485	17090357	ENST00000372358 // EXOSC2 // exosome component 2 // 9q34 // 23404 /// NM_014285 // EXOS	EXOSC2	ENST00000372358	0.000605498	0.826329	-1.21017
42840	17054460	NM_032302 // PSMG3 // proteasome (prosome, macropain) assembly chaperone 3 // 7p22.3 //	PSMG3	NM_032302	0.00083672	0.825757	-1.21101
6373	16686557	NM_003629 // PIK3R3 // phosphoinositide-3-kinase, regulatory subunit 3 (gamma) // 1p34.	PIK3R3	NM_003629	0.000156875	0.825737	-1.21104
35744	16981730	NM_005429 // VEGFC // vascular endothelial growth factor C // 4q34.3 // 7424 /// ENST00	VEGFC	NM_005429	0.000274032	0.825544	-1.21132
39977	17021188	NM_001199917 // PGM3 // phosphoglucomutase 3 // 6q14.1-q15 // 5238 /// NM_015599 // PGM	PGM3	NM_001199917	2.13277e-05	0.825506	-1.21138
19076	16813286	ENST00000328649 // CIB1 // calcium and integrin binding 1 (calmyrin) // 15q25.3-q26 //	CIB1	ENST00000328649	0.00011814	0.825412	-1.21152
22315	16846218	ENST00000330070 // HOXB2 // homeobox B2 // 17q21.32 // 3212 /// NM_002145 // HOXB2 // h	HOXB2	ENST00000330070	0.000568357	0.825305	-1.21167
16715	16789080	NM_145725 // TRAF3 // TNF receptor-associated factor 3 // 14q32.32 // 7187 /// NM_00330	TRAF3	NM_145725	0.000409424	0.82488	-1.2123
30167	16923625	NM_030891 // LRRC3 // leucine rich repeat containing 3 // 21q22.3 // 81543 /// ENST0000	LRRC3	NM_030891	0.00111544	0.82477	-1.21246
32132	16944344	NM_020754 // ARHGAP31 // Rho GTPase activating protein 31 // 3q13.33 // 57514 /// ENST0	ARHGAP31	NM_020754	0.000537933	0.824283	-1.21318
28163	16903090	NM_005915 // MCM6 // minichromosome maintenance complex component 6 // 2q21 // 4175 ///	MCM6	NM_005915	0.000404192	0.823988	-1.21361
36729	16991345	NM_198321 // GALNT10 // UDP-N-acetyl-alpha-D-galactosamine:polypeptide N-acetylgalactos	GALNT10	NM_198321	0.000570897	0.823872	-1.21378
10979	16733377	NM_002017 // FLI1 // Friend leukemia virus integration 1 // 11q24.1-q24.3 // 2313 /// N	FLI1	NM_002017	0.000328864	0.823705	-1.21403
16233	16784367	NM_199421 // SOCS4 // suppressor of cytokine signaling 4 // 14q22.1 // 122809 /// ENST0	SOCS4	NM_199421	0.000178217	0.823615	-1.21416
11785	16741249	ENST00000304271 // C11orf24 // chromosome 11 open reading frame 24 // 11q13 // 53838 //	C11orf24	ENST00000304271	0.000854002	0.823422	-1.21444
46694	17092688	ENST00000380502 // HAUS6 // HAUS augmin-like complex, subunit 6 // 9p22.1 // 54801 ///	HAUS6	ENST00000380502	0.000496499	0.823351	-1.21455
35022	16974873	NM_001358 // DHX15 // DEAH (Asp-Glu-Ala-His) box polypeptide 15 // 4p15.3 // 1665 /// E	DHX15	NM_001358	0.000272321	0.821663	-1.21704
21852	16841483	NM_018127 // ELAC2 // elaC homolog 2 (E. coli) // 17p11.2 // 60528 /// NM_173717 // ELA	ELAC2	NM_018127	0.000146641	0.821367	-1.21748
33409	16959187	NM_007208 // MRPL3 // mitochondrial ribosomal protein L3 // 3q21-q23 // 11222 /// ENST0	MRPL3	NM_007208	5.16495e-06	0.821334	-1.21753
30099	16922779	NM_001256295 // ETS2 // v-ets erythroblastosis virus E26 oncogene homolog 2 (avian) //	ETS2	NM_001256295	1.45043e-05	0.820956	-1.21809
33478	16960054	NM_013363 // PCOLCE2 // procollagen C-endopeptidase enhancer 2 // 3q21-q24 // 26577 ///	PCOLCE2	NM_013363	0.00042772	0.820935	-1.21812
45760	17083370	NM_025239 // PDCD1LG2 // programmed cell death 1 ligand 2 // 9p24.2 // 80380 /// ENST00	PDCD1LG2	NM_025239	5.99884e-05	0.820764	-1.21838
20178	16824566	ENST00000219837 // C16orf88 // chromosome 16 open reading frame 88 // 16p12.3 // 400506	C16orf88	ENST00000219837	7.38682e-05	0.82044	-1.21886
9446	16716846	NM_002860 // ALDH18A1 // aldehyde dehydrogenase 18 family, member A1 // 10q24.3 // 5832	ALDH18A1	NM_002860	0.000469443	0.819663	-1.22001
22509	16848032	ENST00000356126 // PSMD12 // proteasome (prosome, macropain) 26S subunit, non-ATPase, 1	PSMD12	ENST00000356126	6.05566e-05	0.819572	-1.22015
19769	16820508	NM_024562 // TMCO7 // transmembrane and coiled-coil domains 7 // 16q22.1 // 79613 /// E	TMCO7	NM_024562	0.00078364	0.819217	-1.22068
22610	16849308	NM_015167 // JMJD6 // jumonji domain containing 6 // 17q25 // 23210 /// NM_001081461 //	JMJD6	NM_015167	0.000985495	0.819193	-1.22071
12127	16744684	ENST00000227322 // ZNF259 // zinc finger protein 259 // 11q23.3 // 8882 /// NM_003904 /	ZNF259	ENST00000227322	0.000376808	0.819196	-1.22071
5462	16677201	NM_016448 // DTL // denticleless E3 ubiquitin protein ligase homolog (Drosophila) // 1q	DTL	NM_016448	2.54565e-05	0.818641	-1.22154
44477	17070998	ENST00000523731 // INTS8 // integrator complex subunit 8 // 8q22.1 // 55656 /// NM_0178	INTS8	ENST00000523731	0.000615948	0.818394	-1.22191
21964	16842484	ENST00000391411 // C17orf51 // chromosome 17 open reading frame 51 // 17p11.2 // 339263	C17orf51	ENST00000391411	0.000920682	0.818322	-1.22201
22429	16847260	ENST00000537860 // PTRH2 // peptidyl-tRNA hydrolase 2 // 17q23.1 // 51651 /// ENST00000	PTRH2	ENST00000537860	0.000374364	0.818234	-1.22214
6360	16686324	NM_020365 // EIF2B3 // eukaryotic translation initiation factor 2B, subunit 3 gamma, 58	EIF2B3	NM_020365	0.0010246	0.818206	-1.22219
37813	17000813	ENST00000504156 // HARS // histidyl-tRNA synthetase // 5q31.3 // 3035 /// NM_002109 //	HARS	ENST00000504156	8.27941e-05	0.818188	-1.22221
27432	16896650	NM_001031684 // SRSF7 // serine/arginine-rich splicing factor 7 // 2p22.1 // 6432 /// N	SRSF7	NM_001031684	0.0010442	0.8181	-1.22234
43849	17064939	ENST00000409423 // NCAPG2 // non-SMC condensin II complex, subunit G2 // 7q36.3 // 5489	NCAPG2	ENST00000409423	3.33691e-05	0.81775	-1.22287
13188	16756136	NM_013320 // HCFC2 // host cell factor C2 // 12q23.3 // 29915 /// ENST00000229330 // HC	HCFC2	NM_013320	0.000632441	0.817558	-1.22315
28958	16912192	BC012542 // GINS1 // GINS complex subunit 1 (Psf1 homolog) // 20p11.21 // 9837 /// AK29	GINS1	BC012542	0.000896599	0.817557	-1.22316
34467	16969911	NM_001148 // ANK2 // ankyrin 2, neuronal // 4q25-q27 // 287 /// ENST00000357077 // ANK2	ANK2	NM_001148	0.000135806	0.81749	-1.22326
5326	16675558	NM_133494 // NEK7 // NIMA (never in mitosis gene a)-related kinase 7 // 1q31.3 // 14060	NEK7	NM_133494	1.84454e-05	0.817295	-1.22355
46225	17087480	NM_004612 // TGFBR1 // transforming growth factor, beta receptor 1 // 9q22 // 7046 ///	TGFBR1	NM_004612	1.79946e-05	0.817026	-1.22395
4469	16666268	NM_004582 // RABGGTB // Rab geranylgeranyltransferase, beta subunit // 1p31 // 5876 ///	RABGGTB	NM_004582	0.000149079	0.816888	-1.22416
24599	16867370	ENST00000262947 // C19orf10 // chromosome 19 open reading frame 10 // 19p13.3 // 56005	C19orf10	ENST00000262947	6.95995e-05	0.816865	-1.22419
25947	16880924	NM_020143 // PNO1 // partner of NOB1 homolog (S. cerevisiae) // 2p14 // 56902 /// ENST0	PNO1	NM_020143	0.000971885	0.816865	-1.22419
39868	17020019	NM_002388 // MCM3 // minichromosome maintenance complex component 3 // 6p12 // 4172 ///	MCM3	NM_002388	8.80573e-05	0.816315	-1.22502
33199	16956621	NM_001042533 // MINA // MYC induced nuclear antigen // 3q11.2 // 84864 /// NM_032778 //	MINA	NM_001042533	0.000279363	0.816257	-1.2251
22447	16847432	NM_032043 // BRIP1 // BRCA1 interacting protein C-terminal helicase 1 // 17q22.2 // 839	BRIP1	NM_032043	0.000492192	0.816253	-1.22511
19758	16820398	NM_001076785 // SLC7A6 // solute carrier family 7 (amino acid transporter light chain,	SLC7A6	NM_001076785	0.000399888	0.816077	-1.22537
32171	16944894	NR_033437 // UMPS // uridine monophosphate synthetase // 3q13 // 7372 /// NM_000373 //	UMPS	NR_033437	0.000291704	0.815996	-1.2255
24195	16863946	NM_006666 // RUVBL2 // RuvB-like 2 (E. coli) // 19q13.3 // 10856 /// ENST00000221413 //	RUVBL2	NM_006666	0.000265968	0.815849	-1.22572
35545	16979917	NM_014331 // SLC7A11 // solute carrier family 7 (anionic amino acid transporter light c	SLC7A11	NM_014331	0.00034218	0.815723	-1.22591
49255	17116251	NM_004660 // DDX3Y // DEAD (Asp-Glu-Ala-Asp) box polypeptide 3, Y-linked // Yq11 // 865	DDX3Y	NM_004660	0.000102831	0.815605	-1.22608
30846	16930066	NM_016657 // KDELR3 // KDEL (Lys-Asp-Glu-Leu) endoplasmic reticulum protein retention r	KDELR3	NM_016657	5.32933e-05	0.815525	-1.2262
30826	16929775	NM_152243 // CDC42EP1 // CDC42 effector protein (Rho GTPase binding) 1 // 22q13.1 // 11	CDC42EP1	NM_152243	4.63806e-05	0.815471	-1.22629
46216	17087343	NM_002486 // NCBP1 // nuclear cap binding protein subunit 1, 80kDa // 9q34.1 // 4686 //	NCBP1	NM_002486	3.94265e-07	0.815348	-1.22647
25654	16877762	ENST00000380834 // CENPO // centromere protein O // 2p23.3 // 79172 /// NM_024322 // CE	CENPO	ENST00000380834	0.000104409	0.815046	-1.22692
39252	17014324	NM_014161 // MRPL18 // mitochondrial ribosomal protein L18 // 6q25.3 // 29074 /// ENST0	MRPL18	NM_014161	0.00103648	0.815048	-1.22692
36475	16988703	NM_005573 // LMNB1 // lamin B1 // 5q23.2 // 4001 /// ENST00000261366 // LMNB1 // lamin	LMNB1	NM_005573	0.000442055	0.814142	-1.22829
45374	17079220	NM_012415 // RAD54B // RAD54 homolog B (S. cerevisiae) // 8q22.1 // 25788 /// ENST00000	RAD54B	NM_012415	0.000456423	0.813873	-1.22869
23506	16856910	NM_020170 // NCLN // nicalin // 19p13.3 // 56926 /// ENST00000246117 // NCLN // nicalin	NCLN	NM_020170	0.000433651	0.813847	-1.22873
6332	16686060	NM_006516 // SLC2A1 // solute carrier family 2 (facilitated glucose transporter), membe	SLC2A1	NM_006516	0.000207692	0.813792	-1.22881
33556	16960775	NM_007107 // SSR3 // signal sequence receptor, gamma (translocon-associated protein gam	SSR3	NM_007107	0.000310683	0.813734	-1.2289
4814	16669963	ENST00000447947 // GPR89C // G protein-coupled receptor 89C // 1q21.1 // 728932 /// NM_	GPR89C	ENST00000447947	0.000241839	0.812937	-1.23011
18143	16802903	NM_005576 // LOXL1 // lysyl oxidase-like 1 // 15q22 // 4016 /// ENST00000261921 // LOXL	LOXL1	NM_005576	0.000153061	0.812678	-1.2305
36886	16992637	ENST00000321442 // SFXN1 // sideroflexin 1 // --- // 94081 /// NM_022754 // SFXN1 // si	SFXN1	ENST00000321442	0.000201676	0.812396	-1.23093
35433	16978995	NM_024090 // ELOVL6 // ELOVL fatty acid elongase 6 // 4q25 // 79071 /// ENST00000302274	ELOVL6	NM_024090	0.000229835	0.812201	-1.23122
15425	16777777	NM_003045 // SLC7A1 // solute carrier family 7 (cationic amino acid transporter, y+ sys	SLC7A1	NM_003045	5.82295e-05	0.811455	-1.23235
35588	16980291	NM_001256709 // ANAPC10 // anaphase promoting complex subunit 10 // 4q31 // 10393 /// N	ANAPC10	NM_001256709	0.00109863	0.811415	-1.23242
36297	16987008	NM_002890 // RASA1 // RAS p21 protein activator (GTPase activating protein) 1 // 5q13.3	RASA1	NM_002890	1.30626e-05	0.811215	-1.23272
42847	17054532	NM_013393 // FTSJ2 // FtsJ RNA methyltransferase homolog 2 (E. coli) // 7p22 // 29960 /	FTSJ2	NM_013393	0.000393424	0.811177	-1.23278
33031	16954623	ENST00000232888 // RRP9 // ribosomal RNA processing 9, small subunit (SSU) processome c	RRP9	ENST00000232888	2.1555e-05	0.811178	-1.23278
10326	16725910	ENST00000531323 // C11orf83 // chromosome 11 open reading frame 83 // 11q12.3 // 790955	C11orf83	ENST00000531323	0.000807002	0.811136	-1.23284
14340	16768941	ENST00000342502 // IKBIP // IKBKB interacting protein // 12q23.1 // 121457 /// NM_15368	IKBIP	ENST00000342502	0.00104644	0.811009	-1.23303
16878	16790744	NM_012244 // SLC7A8 // solute carrier family 7 (amino acid transporter light chain, L s	SLC7A8	NM_012244	0.000466645	0.81101	-1.23303
33635	16961637	NM_001146276 // NCEH1 // neutral cholesterol ester hydrolase 1 // 3q26.31 // 57552 ///	NCEH1	NM_001146276	5.99298e-05	0.810615	-1.23363
36158	16985329	NM_020726 // NLN // neurolysin (metallopeptidase M3 family) // 5q12.3 // 57486 /// ENST	NLN	NM_020726	1.28598e-06	0.810597	-1.23366
16556	16788296	NM_001008707 // EML1 // echinoderm microtubule associated protein like 1 // 14q32 // 20	EML1	NM_001008707	0.000147561	0.81046	-1.23387
24525	16866702	NM_203304 // MEX3D // mex-3 homolog D (C. elegans) // 19p13.3 // 399664 /// ENST0000040	MEX3D	NM_203304	0.000704586	0.810447	-1.23389
34134	16966514	NM_020453 // ATP10D // ATPase, class V, type 10D // 4p12 // 57205 /// ENST00000273859 /	ATP10D	NM_020453	8.86744e-05	0.810356	-1.23403
14397	16769585	NM_006825 // CKAP4 // cytoskeleton-associated protein 4 // 12q23.3 // 10970 /// ENST000	CKAP4	NM_006825	6.65104e-05	0.810007	-1.23456
18090	16802204	NR_003105 // ZWILCH // Zwilch, kinetochore associated, homolog (Drosophila) // 15q22.31	ZWILCH	NR_003105	2.54155e-05	0.809924	-1.23468
40319	17024980	NM_012177 // FBXO5 // F-box protein 5 // 6q25.2 // 26271 /// NM_001142522 // FBXO5 // F	FBXO5	NM_012177	8.82685e-05	0.809742	-1.23496
19387	16816479	ENST00000396212 // CCP110 // centriolar coiled coil protein 110kDa // 16p12.3 // 9738 /	CCP110	ENST00000396212	0.000553874	0.809543	-1.23527
16499	16787679	NM_175748 // UBR7 // ubiquitin protein ligase E3 component n-recognin 7 (putative) // 1	UBR7	NM_175748	1.46191e-06	0.809272	-1.23568
4159	16663155	NM_001905 // CTPS1 // CTP synthase 1 // 1p34.1 // 1503 /// ENST00000372621 // CTPS1 //	CTPS1	NM_001905	0.000548855	0.808903	-1.23624
36031	16984032	ENST00000274255 // SKP2 // S-phase kinase-associated protein 2, E3 ubiquitin protein li	SKP2	ENST00000274255	1.00916e-05	0.808474	-1.2369
21176	16834621	NM_001661 // ARL4D // ADP-ribosylation factor-like 4D // 17q12-q21 // 379 /// ENST00000	ARL4D	NM_001661	0.000255774	0.808044	-1.23756
20694	16829486	NM_024792 // FAM57A // family with sequence similarity 57, member A // 17p13.3 // 79850	FAM57A	NM_024792	0.000104088	0.807753	-1.238
31148	16933445	NM_012399 // PITPNB // phosphatidylinositol transfer protein, beta // 22q12.1 // 23760	PITPNB	NM_012399	4.42497e-05	0.807752	-1.238
29605	16918445	NM_005225 // E2F1 // E2F transcription factor 1 // 20q11.2 // 1869 /// ENST00000343380	E2F1	NM_005225	0.000807783	0.807654	-1.23815
33156	16956260	NM_018130 // SHQ1 // SHQ1 homolog (S. cerevisiae) // 3p13 // 55164 /// ENST00000325599	SHQ1	NM_018130	0.00012779	0.807262	-1.23876
25104	16873087	NM_002250 // KCNN4 // potassium intermediate/small conductance calcium-activated channe	KCNN4	NM_002250	0.000237143	0.806323	-1.2402
34602	16971139	NM_002940 // ABCE1 // ATP-binding cassette, sub-family E (OABP), member 1 // 4q31 // 60	ABCE1	NM_002940	0.000223605	0.806287	-1.24025
8273	16705329	NR_045662 // MYPN // myopalladin // 10q21.3 // 84665 /// NM_032578 // MYPN // myopallad	MYPN	NR_045662	4.7825e-05	0.806089	-1.24056
36677	16990631	ENST00000296702 // TCERG1 // transcription elongation regulator 1 // 5q31 // 10915 ///	TCERG1	ENST00000296702	0.000598489	0.805901	-1.24085
48963	17113774	NM_152692 // C1GALT1C1 // C1GALT1-specific chaperone 1 // Xq24 // 29071 /// NM_00101155	C1GALT1C1	NM_152692	6.64056e-05	0.805889	-1.24087
33339	16958403	NM_020733 // HEG1 // HEG homolog 1 (zebrafish) // 3q21.2 // 57493 /// ENST00000311127 /	HEG1	NM_020733	9.25509e-05	0.805845	-1.24093
34416	16969473	NM_001031720 // GSTCD // glutathione S-transferase, C-terminal domain containing // 4q2	GSTCD	NM_001031720	0.000296752	0.805635	-1.24126
28443	16906962	NM_002156 // HSPD1 // heat shock 60kDa protein 1 (chaperonin) // 2q33.1 // 3329 /// NM_	HSPD1	NM_002156	0.000319676	0.805482	-1.24149
25898	16880442	NM_001129993 // KIAA1841 // KIAA1841 // 2q14 // 84542 /// NM_032506 // KIAA1841 // KIAA	KIAA1841	NM_001129993	0.000893565	0.805441	-1.24156
39744	17018685	NM_016059 // PPIL1 // peptidylprolyl isomerase (cyclophilin)-like 1 // 6p21.1 // 51645	PPIL1	NM_016059	5.0576e-05	0.804864	-1.24245
6729	16690493	NM_001142550 // WDR47 // WD repeat domain 47 // 1p13.3 // 22911 /// NM_014969 // WDR47	WDR47	NM_001142550	5.91753e-05	0.804819	-1.24251
9007	16712482	NM_005028 // PIP4K2A // phosphatidylinositol-5-phosphate 4-kinase, type II, alpha // 10	PIP4K2A	NM_005028	0.000480819	0.804592	-1.24287
27234	16894402	ENST00000234111 // ODC1 // ornithine decarboxylase 1 // 2p25 // 4953 /// ENST0000040533	ODC1	ENST00000234111	7.58547e-05	0.804123	-1.24359
46478	17090190	NM_014286 // NCS1 // neuronal calcium sensor 1 // 9q34 // 23413 /// ENST00000372398 //	NCS1	NM_014286	0.00084223	0.803939	-1.24388
4514	16666738	NM_001554 // CYR61 // cysteine-rich, angiogenic inducer, 61 // 1p22.3 // 3491 /// ENST0	CYR61	NM_001554	0.000495433	0.803246	-1.24495
24996	16871921	NM_001039671 // YIF1B // Yip1 interacting factor homolog B (S. cerevisiae) // 19q13.2 /	YIF1B	NM_001039671	0.00113471	0.803035	-1.24528
23795	16859919	NM_001199196 // ARMC6 // armadillo repeat containing 6 // 19p13.11 // 93436 /// ENST000	ARMC6	NM_001199196	0.00105138	0.802665	-1.24585
28541	16907960	ENST00000260947 // BARD1 // BRCA1 associated RING domain 1 // 2q34-q35 // 580 /// NM_00	BARD1	ENST00000260947	2.68768e-05	0.802183	-1.2466
19665	16819269	NM_014669 // NUP93 // nucleoporin 93kDa // 16q13 // 9688 /// NM_001242795 // NUP93 // n	NUP93	NM_014669	2.69154e-05	0.800887	-1.24862
36348	16987610	NM_001012761 // RGMB // RGM domain family, member B // 5q15 // 285704 /// ENST000003082	RGMB	NM_001012761	1.65797e-05	0.800637	-1.24901
7298	16696387	NR_038397 // DNM3OS // DNM3 opposite strand/antisense RNA (non-protein coding) // 1q24.	DNM3OS	NR_038397	0.000538174	0.800559	-1.24913
18191	16803436	ENST00000299518 // IDH3A // isocitrate dehydrogenase 3 (NAD+) alpha // 15q25.1-q25.2 //	IDH3A	ENST00000299518	0.000177651	0.800532	-1.24917
15430	16777812	NM_032116 // KATNAL1 // katanin p60 subunit A-like 1 // 13q12.3 // 84056 /// NM_0010143	KATNAL1	NM_032116	0.00099194	0.800191	-1.2497
18696	16809093	NM_002041 // GABPB1 // GA binding protein transcription factor, beta subunit 1 // 15q21	GABPB1	NM_002041	0.00107108	0.800184	-1.24971
48728	17111594	NM_001012968 // SPIN4 // spindlin family, member 4 // Xq11.1 // 139886 /// ENST00000335	SPIN4	NM_001012968	0.000100139	0.799472	-1.25083
44181	17068385	NM_032336 // GINS4 // GINS complex subunit 4 (Sld5 homolog) // 8p11.21 // 84296 /// ENS	GINS4	NM_032336	0.000212002	0.797661	-1.25366
6630	16689400	NM_052942 // GBP5 // guanylate binding protein 5 // 1p22.2 // 115362 /// ENST0000034343	GBP5	NM_052942	9.96273e-05	0.797272	-1.25428
13090	16755115	NR_038161 // MRPL42 // mitochondrial ribosomal protein L42 // 12q22 // 28977 /// NM_014	MRPL42	NR_038161	0.00096958	0.797221	-1.25436
15608	16779546	NM_001042517 // DIAPH3 // diaphanous homolog 3 (Drosophila) // 13q21.2 // 81624 /// NM_	DIAPH3	NM_001042517	7.63467e-05	0.797204	-1.25438
10358	16726336	NM_000932 // PLCB3 // phospholipase C, beta 3 (phosphatidylinositol-specific) // 11q13	PLCB3	NM_000932	0.00017869	0.796734	-1.25512
20656	16829085	NM_003486 // SLC7A5 // solute carrier family 7 (amino acid transporter light chain, L s	SLC7A5	NM_003486	1.88475e-05	0.796099	-1.25613
49069	17114643	NM_173694 // ATP11C // ATPase, class VI, type 11C // Xq27.1 // 286410 /// ENST000003275	ATP11C	NM_173694	8.27711e-07	0.79553	-1.25702
41824	17043822	NM_001159767 // BZW2 // basic leucine zipper and W2 domains 2 // 7p21.1 // 28969 /// NM	BZW2	NM_001159767	9.65204e-05	0.79542	-1.2572
7210	16695572	ENST00000368010 // PFDN2 // prefoldin subunit 2 // 1q23.3 // 5202 /// NM_012394 // PFDN	PFDN2	ENST00000368010	0.001151	0.79535	-1.25731
20384	16826586	ENST00000329734 // IRX3 // iroquois homeobox 3 // 16q12.2 // 79191 /// NM_024336 // IRX	IRX3	ENST00000329734	1.99504e-05	0.795332	-1.25734
34753	16972396	NM_017423 // GALNT7 // UDP-N-acetyl-alpha-D-galactosamine:polypeptide N-acetylgalactosa	GALNT7	NM_017423	0.00023259	0.795088	-1.25772
4894	16670739	ENST00000368921 // MLLT11 // myeloid/lymphoid or mixed-lineage leukemia (trithorax homo	MLLT11	ENST00000368921	0.00010878	0.794742	-1.25827
11172	16735205	NM_022061 // MRPL17 // mitochondrial ribosomal protein L17 // 11p15.5-p15.4 // 63875 //	MRPL17	NM_022061	0.000156003	0.794324	-1.25893
8305	16705754	NM_139155 // ADAMTS14 // ADAM metallopeptidase with thrombospondin type 1 motif, 14 //	ADAMTS14	NM_139155	0.00107238	0.794215	-1.25911
30365	16925239	NM_017613 // DONSON // downstream neighbor of SON // 21q22.1 // 29980 /// ENST000003030	DONSON	NM_017613	4.18048e-05	0.794109	-1.25927
42916	17055354	NM_004956 // ETV1 // ets variant 1 // 7p21.3 // 2115 /// ENST00000430479 // ETV1 // ets	ETV1	NM_004956	0.000536606	0.794019	-1.25942
16153	16783644	NM_002687 // PNN // pinin, desmosome associated protein // 14q21.1 // 5411 /// ENST0000	PNN	NM_002687	0.00026364	0.793594	-1.26009
28638	16909081	NM_014689 // DOCK10 // dedicator of cytokinesis 10 // 2q36.2 // 55619 /// ENST000002583	DOCK10	NM_014689	0.00093667	0.793251	-1.26064
40178	17023484	NM_033515 // ARHGAP18 // Rho GTPase activating protein 18 // 6q22.33 // 93663 /// ENST0	ARHGAP18	NM_033515	3.43304e-05	0.793099	-1.26088
5153	16673557	BC091516 // C1orf112 // chromosome 1 open reading frame 112 // 1q24.2 // 55732 /// BC10	C1orf112	BC091516	0.000267672	0.792861	-1.26126
39445	17016043	NM_001080480 // MBOAT1 // membrane bound O-acyltransferase domain containing 1 // 6p22.	MBOAT1	NM_001080480	0.000406454	0.792717	-1.26149
23535	16857258	NM_001048201 // UHRF1 // ubiquitin-like with PHD and ring finger domains 1 // 19p13.3 /	UHRF1	NM_001048201	0.000541652	0.792653	-1.26159
34345	16968675	NR_036694 // HSP90AB3P // heat shock protein 90kDa alpha (cytosolic), class B member 3,	HSP90AB3P	NR_036694	0.000812245	0.792385	-1.26201
20710	16829618	NM_001098202 // HIC1 // hypermethylated in cancer 1 // 17p13.3 // 3090 /// ENST00000322	HIC1	NM_001098202	6.53503e-05	0.792011	-1.26261
45482	17080171	ENST00000239690 // NUDCD1 // NudC domain containing 1 // 8q23 // 84955 /// NM_032869 //	NUDCD1	ENST00000239690	0.000998451	0.79189	-1.2628
10462	16727596	NM_005133 // RCE1 // RCE1 homolog, prenyl protein protease (S. cerevisiae) // 11q13 //	RCE1	NM_005133	0.000697888	0.79151	-1.26341
5375	16676167	NM_002725 // PRELP // proline/arginine-rich end leucine-rich repeat protein // 1q32 //	PRELP	NM_002725	0.000219053	0.79107	-1.26411
10351	16726224	NM_006819 // STIP1 // stress-induced-phosphoprotein 1 // 11q13 // 10963 /// ENST0000030	STIP1	NM_006819	5.32601e-06	0.79085	-1.26446
12308	16746379	NM_015261 // NCAPD3 // non-SMC condensin II complex, subunit D3 // 11q25 // 23310 /// E	NCAPD3	NM_015261	6.78618e-05	0.789465	-1.26668
37068	16994170	NM_017755 // NSUN2 // NOP2/Sun RNA methyltransferase family, member 2 // 5p15.31 // 548	NSUN2	NM_017755	5.09406e-05	0.789202	-1.2671
17311	16795304	ENST00000555265 // CEP128 // centrosomal protein 128kDa // 14q31.1 // 145508 /// NM_152	CEP128	ENST00000555265	0.000959799	0.789049	-1.26735
46783	17093260	NM_022917 // NOL6 // nucleolar protein family 6 (RNA-associated) // 9p13.3 // 65083 ///	NOL6	NM_022917	0.000115881	0.788708	-1.2679
31777	16940503	ENST00000320211 // ATRIP // ATR interacting protein // 3p21.31 // 84126 /// ENST0000034	ATRIP	ENST00000320211	0.000970736	0.788374	-1.26843
19649	16819181	NM_018233 // OGFOD1 // 2-oxoglutarate and iron-dependent oxygenase domain containing 1	OGFOD1	NM_018233	2.58523e-06	0.788043	-1.26897
7573	16699021	NM_015434 // INTS7 // integrator complex subunit 7 // 1q32.3 // 25896 /// NR_037667 //	INTS7	NM_015434	0.000250956	0.787919	-1.26917
17863	16799739	ENST00000446533 // CHAC1 // ChaC, cation transport regulator homolog 1 (E. coli) // 15q	CHAC1	ENST00000446533	0.00116384	0.787641	-1.26961
18716	16809346	ENST00000299601 // LEO1 // Leo1, Paf1/RNA polymerase II complex component, homolog (S.	LEO1	ENST00000299601	2.89528e-05	0.787499	-1.26984
9304	16715409	ENST00000372950 // DNAJC9 // DnaJ (Hsp40) homolog, subfamily C, member 9 // 10q22.2 //	DNAJC9	ENST00000372950	0.000213976	0.787122	-1.27045
22887	16851933	ENST00000269195 // GALNT1 // UDP-N-acetyl-alpha-D-galactosamine:polypeptide N-acetylgal	GALNT1	ENST00000269195	6.04424e-05	0.786247	-1.27186
46060	17085975	NM_012383 // OSTF1 // osteoclast stimulating factor 1 // 9q13-q21.2 // 26578 /// ENST00	OSTF1	NM_012383	7.45897e-05	0.786095	-1.27211
40311	17024746	NM_020861 // ZBTB2 // zinc finger and BTB domain containing 2 // 6q25.1 // 57621 /// EN	ZBTB2	NM_020861	0.000111486	0.785407	-1.27323
32257	16945907	NM_021203 // SRPRB // signal recognition particle receptor, B subunit // 3q22.1 // 5847	SRPRB	NM_021203	7.95074e-07	0.785113	-1.2737
43381	17059828	ENST00000222543 // TFPI2 // tissue factor pathway inhibitor 2 // 7q22 // 7980 /// NM_00	TFPI2	ENST00000222543	3.81807e-05	0.784913	-1.27403
4753	16669288	NM_006784 // WDR3 // WD repeat domain 3 // 1p12 // 10885 /// ENST00000349139 // WDR3 //	WDR3	NM_006784	1.1734e-05	0.784641	-1.27447
28563	16908231	NR_026597 // DIRC3 // disrupted in renal carcinoma 3 // 2q35 // 729582 /// ENST00000474	DIRC3	NR_026597	0.000149957	0.784415	-1.27484
23077	16853523	NR_026659 // LOC727896 // cysteine and histidine-rich domain (CHORD) containing 1 pseud	LOC727896	NR_026659	2.41286e-06	0.784032	-1.27546
17958	16800921	ENST00000267843 // FGF7 // fibroblast growth factor 7 // 15q21.2 // 2252 /// NM_002009	FGF7	ENST00000267843	9.43301e-05	0.783752	-1.27591
12999	16754373	NM_006851 // GLIPR1 // GLI pathogenesis-related 1 // 12q21.2 // 11010 /// ENST000002666	GLIPR1	NM_006851	4.36788e-06	0.783619	-1.27613
37488	16997816	ENST00000296591 // EDIL3 // EGF-like repeats and discoidin I-like domains 3 // 5q14 //	EDIL3	ENST00000296591	0.000459207	0.783231	-1.27676
4478	16666357	NM_174858 // AK5 // adenylate kinase 5 // 1p31 // 26289 /// NM_012093 // AK5 // adenyla	AK5	NM_174858	9.9159e-07	0.783076	-1.27702
20206	16824989	NM_001802 // CDR2 // cerebellar degeneration-related protein 2, 62kDa // 16p12.3 // 103	CDR2	NM_001802	5.77115e-05	0.782962	-1.2772
35367	16978142	NM_001130678 // EIF4E // eukaryotic translation initiation factor 4E // 4q21-q25 // 197	EIF4E	NM_001130678	4.38737e-05	0.781912	-1.27892
21474	16837646	NM_017728 // TMEM104 // transmembrane protein 104 // 17q25.1 // 54868 /// ENST000003354	TMEM104	NM_017728	6.91918e-05	0.781769	-1.27915
6566	16688753	NM_003902 // FUBP1 // far upstream element (FUSE) binding protein 1 // 1p31.1 // 8880 /	FUBP1	NM_003902	0.000882517	0.781281	-1.27995
35480	16979432	NM_024574 // NDNF // neuron-derived neurotrophic factor // 4q27 // 79625 /// ENST000003	NDNF	NM_024574	0.000290205	0.780568	-1.28112
46309	17088185	ENST00000374199 // PRPF4 // PRP4 pre-mRNA processing factor 4 homolog (yeast) // 9q31-q	PRPF4	ENST00000374199	3.63162e-06	0.780492	-1.28124
43374	17059756	NM_001145306 // CDK6 // cyclin-dependent kinase 6 // 7q21-q22 // 1021 /// NM_001259 //	CDK6	NM_001145306	5.14815e-05	0.780154	-1.2818
30083	16922584	NM_005441 // CHAF1B // chromatin assembly factor 1, subunit B (p60) // 21q22.13 // 8208	CHAF1B	NM_005441	4.78531e-05	0.779809	-1.28236
18528	16807139	NM_170677 // MEIS2 // Meis homeobox 2 // 15q14 // 4212 /// NM_170674 // MEIS2 // Meis h	MEIS2	NM_170677	0.000806683	0.779628	-1.28266
22811	16851191	ENST00000361205 // C18orf1 // chromosome 18 open reading frame 1 // 18p11.21 // 753 ///	C18orf1	ENST00000361205	0.000118734	0.779617	-1.28268
8285	16705474	NM_004728 // DDX21 // DEAD (Asp-Glu-Ala-Asp) box helicase 21 // 10q21 // 9188 /// ENST0	DDX21	NM_004728	4.66969e-07	0.778414	-1.28466
34423	16969558	NM_152621 // SGMS2 // sphingomyelin synthase 2 // 4q25 // 166929 /// ENST00000394684 //	SGMS2	NM_152621	0.000424781	0.777859	-1.28558
42456	17050591	NM_001127500 // MET // met proto-oncogene (hepatocyte growth factor receptor) // 7q31 /	MET	NM_001127500	0.000300936	0.777333	-1.28645
46395	17089027	ENST00000353214 // ARPC5L // actin related protein 2/3 complex, subunit 5-like // 9q33.	ARPC5L	ENST00000353214	0.000788479	0.777287	-1.28653
27218	16894283	NM_138799 // MBOAT2 // membrane bound O-acyltransferase domain containing 2 // 2p25.1 /	MBOAT2	NM_138799	5.57781e-05	0.777163	-1.28673
6322	16685935	NM_024503 // HIVEP3 // human immunodeficiency virus type I enhancer binding protein 3 /	HIVEP3	NM_024503	0.00083409	0.777068	-1.28689
32349	16946886	ENST00000361875 // TSC22D2 // TSC22 domain family, member 2 // 3q25.1 // 9819 /// NM_01	TSC22D2	ENST00000361875	9.99176e-05	0.776996	-1.28701
24559	16867074	NM_174983 // MFSD12 // major facilitator superfamily domain containing 12 // 19p13.3 //	MFSD12	NM_174983	0.000160484	0.77687	-1.28722
8851	16711280	NM_001300 // KLF6 // Kruppel-like factor 6 // 10p15 // 1316 /// ENST00000497571 // KLF6	KLF6	NM_001300	3.64822e-05	0.776658	-1.28757
24498	16866404	NM_017550 // MIER2 // mesoderm induction early response 1, family member 2 // 19p13.3 /	MIER2	NM_017550	0.00033991	0.77497	-1.29037
10639	16729557	ENST00000533655 // C11orf82 // chromosome 11 open reading frame 82 // 11q14.1 // 220042	C11orf82	ENST00000533655	7.32984e-05	0.774242	-1.29159
45525	17080648	ENST00000303924 // HAS2 // hyaluronan synthase 2 // 8q24.12 // 3037 /// NM_005328 // HA	HAS2	ENST00000303924	4.03202e-05	0.77418	-1.29169
21702	16839853	NM_172207 // CAMKK1 // calcium/calmodulin-dependent protein kinase kinase 1, alpha // 1	CAMKK1	NM_172207	0.000713446	0.774012	-1.29197
13416	16758879	ENST00000341446 // BRI3BP // BRI3 binding protein // 12q24.31 // 140707 /// NM_080626 /	BRI3BP	ENST00000341446	9.9703e-05	0.773509	-1.29281
15168	16775434	NM_005358 // LMO7 // LIM domain 7 // 13q22.2 // 4008 /// ENST00000341547 // LMO7 // LIM	LMO7	NM_005358	2.92192e-05	0.773398	-1.29299
46472	17090109	NM_014506 // TOR1B // torsin family 1, member B (torsin B) // 9q34 // 27348 /// ENST000	TOR1B	NM_014506	4.90424e-07	0.773128	-1.29345
37113	16994618	NM_012334 // MYO10 // myosin X // 5p15.1-p14.3 // 4651 /// ENST00000513610 // MYO10 //	MYO10	NM_012334	0.000100087	0.773065	-1.29355
29476	16917468	NM_001042576 // RRBP1 // ribosome binding protein 1 homolog 180kDa (dog) // 20p12 // 62	RRBP1	NM_001042576	0.000128679	0.77288	-1.29386
18317	16804942	ENST00000268171 // FURIN // furin (paired basic amino acid cleaving enzyme) // 15q26.1	FURIN	ENST00000268171	5.84412e-06	0.772272	-1.29488
35813	16982183	ENST00000355634 // SORBS2 // sorbin and SH3 domain containing 2 // 4q35.1 // 8470 /// E	SORBS2	ENST00000355634	0.00116742	0.771328	-1.29647
22669	16849982	NM_005782 // ALYREF // Aly/REF export factor // 17q25.3 // 10189 /// ENST00000505490 //	ALYREF	NM_005782	0.00117505	0.771254	-1.29659
6207	16684686	ENST00000329421 // MARCKSL1 // MARCKS-like 1 // 1p35.1 // 65108 /// NR_052852 // MARCKS	MARCKSL1	ENST00000329421	0.00062807	0.770904	-1.29718
39485	17016393	NM_005320 // HIST1H1D // histone cluster 1, H1d // 6p21.3 // 3007 /// ENST00000244534 /	HIST1H1D	NM_005320	0.000285219	0.770831	-1.2973
9479	16717469	NM_001278 // CHUK // conserved helix-loop-helix ubiquitous kinase // 10q24-q25 // 1147	CHUK	NM_001278	0.000613043	0.770814	-1.29733
12504	16748502	NM_016355 // DDX47 // DEAD (Asp-Glu-Ala-Asp) box polypeptide 47 // 12p13.1 // 51202 ///	DDX47	NM_016355	6.10452e-07	0.769673	-1.29925
40031	17021845	NM_198468 // MMS22L // MMS22-like, DNA repair protein // 6q16.1 // 253714 /// ENST00000	MMS22L	NM_198468	3.89067e-05	0.769677	-1.29925
34513	16970231	NM_001034194 // EXOSC9 // exosome component 9 // 4q27 // 5393 /// NM_005033 // EXOSC9 /	EXOSC9	NM_001034194	9.2163e-06	0.769482	-1.29958
10604	16729290	NM_001258210 // TSKU // tsukushi small leucine rich proteoglycan homolog (Xenopus laevi	TSKU	NM_001258210	0.000401138	0.768865	-1.30062
13212	16756447	NM_001018072 // BTBD11 // BTB (POZ) domain containing 11 // 12q23.3 // 121551 /// ENST0	BTBD11	NM_001018072	0.000456502	0.76853	-1.30119
48854	17112769	NM_000169 // GLA // galactosidase, alpha // Xq22 // 2717 /// ENST00000218516 // GLA //	GLA	NM_000169	4.35341e-05	0.768137	-1.30185
33377	16958844	NM_001145661 // GATA2 // GATA binding protein 2 // 3q21.3 // 2624 /// NM_032638 // GATA	GATA2	NM_001145661	0.00114059	0.767296	-1.30328
9643	16719217	ENST00000346248 // CHST15 // carbohydrate (N-acetylgalactosamine 4-sulfate 6-O) sulfotr	CHST15	ENST00000346248	0.000901864	0.767281	-1.3033
8732	16709936	NM_001030059 // PPAPDC1A // phosphatidic acid phosphatase type 2 domain containing 1A /	PPAPDC1A	NM_001030059	9.26732e-05	0.767142	-1.30354
26648	16888270	NM_000885 // ITGA4 // integrin, alpha 4 (antigen CD49D, alpha 4 subunit of VLA-4 recept	ITGA4	NM_000885	2.06756e-05	0.766905	-1.30394
18315	16804902	NM_000057 // BLM // Bloom syndrome, RecQ helicase-like // 15q26.1 // 641 /// ENST000003	BLM	NM_000057	0.000135399	0.76652	-1.3046
16182	16783905	NR_037792 // LRR1 // leucine rich repeat protein 1 // 14q21.3 // 122769 /// NR_037793 /	LRR1	NR_037792	0.000500445	0.766362	-1.30487
23866	16860418	NM_001238 // CCNE1 // cyclin E1 // 19q12 // 898 /// ENST00000262643 // CCNE1 // cyclin	CCNE1	NM_001238	0.000849662	0.766285	-1.305
36771	16991705	NM_000679 // ADRA1B // adrenoceptor alpha 1B // 5q33.3 // 147 /// ENST00000306675 // AD	ADRA1B	NM_000679	0.000937942	0.765803	-1.30582
6276	16685482	NM_024640 // YRDC // yrdC domain containing (E. coli) // 1p34.3 // 79693 /// ENST000003	YRDC	NM_024640	0.000180485	0.765392	-1.30652
33474	16959985	NM_001184 // ATR // ataxia telangiectasia and Rad3 related // 3q22-q24 // 545 /// ENST0	ATR	NM_001184	0.000467511	0.764089	-1.30875
43015	17056310	NR_046478 // FKBP14 // FK506 binding protein 14, 22 kDa // 7p14.3 // 55033 /// NM_01794	FKBP14	NR_046478	1.31249e-05	0.763918	-1.30904
37945	17002304	NM_001199380 // RNF145 // ring finger protein 145 // 5q33.3 // 153830 /// NM_144726 //	RNF145	NM_001199380	4.40835e-07	0.763311	-1.31008
9589	16718670	NM_005264 // GFRA1 // GDNF family receptor alpha 1 // 10q26.11 // 2674 /// ENST00000439	GFRA1	NM_005264	0.000598876	0.762977	-1.31066
45335	17078870	ENST00000286614 // MMP16 // matrix metallopeptidase 16 (membrane-inserted) // 8q21.3 //	MMP16	ENST00000286614	3.21569e-06	0.762219	-1.31196
15412	16777651	NM_153371 // LNX2 // ligand of numb-protein X 2 // 13q12.2 // 222484 /// ENST0000031633	LNX2	NM_153371	0.000308956	0.761794	-1.31269
31558	16937943	NM_003043 // SLC6A6 // solute carrier family 6 (neurotransmitter transporter, taurine),	SLC6A6	NM_003043	2.15635e-05	0.761568	-1.31308
25628	16877555	ENST00000272233 // RHOB // ras homolog family member B // 2p24 // 388 /// NM_004040 //	RHOB	ENST00000272233	0.000384649	0.761089	-1.31391
18581	16807613	NR_045620 // NDUFAF1 // NADH dehydrogenase (ubiquinone) complex I, assembly factor 1 //	NDUFAF1	NR_045620	0.00010815	0.76008	-1.31565
48133	17105401	ENST00000423383 // CENPI // centromere protein I // Xq22.1 // 2491 /// ENST00000372927	CENPI	ENST00000423383	4.43319e-06	0.759676	-1.31635
33371	16958786	ENST00000434178 // MGLL // monoglyceride lipase // 3q21.3 // 11343 /// NM_007283 // MGL	MGLL	ENST00000434178	2.83746e-06	0.759607	-1.31647
31911	16942511	NM_032505 // KBTBD8 // kelch repeat and BTB (POZ) domain containing 8 // 3p14 // 84541	KBTBD8	NM_032505	0.000702208	0.75901	-1.31751
6623	16689312	NM_018284 // GBP3 // guanylate binding protein 3 // 1p22.2 // 2635 /// ENST00000370481	GBP3	NM_018284	1.72747e-06	0.758947	-1.31761
13969	16764724	NM_001031628 // SMAGP // small cell adhesion glycoprotein // 12q13.13 // 57228 /// ENST	SMAGP	NM_001031628	4.12101e-05	0.758268	-1.31879
48771	17111998	ENST00000334463 // ERCC6L // excision repair cross-complementing rodent repair deficien	ERCC6L	ENST00000334463	0.000657676	0.756888	-1.3212
4546	16667037	NM_003503 // CDC7 // cell division cycle 7 homolog (S. cerevisiae) // 1p22 // 8317 ///	CDC7	NM_003503	2.30463e-05	0.7564	-1.32205
6625	16689332	NM_002053 // GBP1 // guanylate binding protein 1, interferon-inducible // 1p22.2 // 263	GBP1	NM_002053	0.000986528	0.755616	-1.32342
15439	16777896	NM_006644 // HSPH1 // heat shock 105kDa/110kDa protein 1 // 13q12.3 // 10808 /// ENST00	HSPH1	NM_006644	0.000154453	0.755336	-1.32391
45379	17079293	NM_057749 // CCNE2 // cyclin E2 // 8q22.1 // 9134 /// ENST00000520509 // CCNE2 // cycli	CCNE2	NM_057749	2.12452e-05	0.754795	-1.32486
6420	16687188	NM_004153 // ORC1 // origin recognition complex, subunit 1 // 1p32 // 4998 /// NM_00119	ORC1	NM_004153	0.000181637	0.754437	-1.32549
46457	17089982	NM_020438 // DOLPP1 // dolichyl pyrophosphate phosphatase 1 // 9q34.1 // 57171 /// NM_0	DOLPP1	NM_020438	0.00118187	0.754292	-1.32575
6252	16685165	NM_022111 // CLSPN // claspin // 1p34.2 // 63967 /// ENST00000318121 // CLSPN // claspi	CLSPN	NM_022111	0.000374764	0.752366	-1.32914
6800	16691314	NM_005725 // TSPAN2 // tetraspanin 2 // 1p13.2 // 10100 /// ENST00000369516 // TSPAN2 /	TSPAN2	NM_005725	0.00114025	0.75145	-1.33076
44324	17069521	NM_033058 // TRIM55 // tripartite motif containing 55 // 8q13.1 // 84675 /// NM_184085	TRIM55	NM_033058	0.000102111	0.751243	-1.33113
5077	16672838	NM_004106 // FCER1G // Fc fragment of IgE, high affinity I, receptor for; gamma polypep	FCER1G	NM_004106	0.000155742	0.750155	-1.33306
7677	16700147	ENST00000272164 // WNT9A // wingless-type MMTV integration site family, member 9A // 1q	WNT9A	ENST00000272164	4.3044e-05	0.749948	-1.33343
32781	16951306	NM_015150 // RFTN1 // raftlin, lipid raft linker 1 // 3p24.3 // 23180 /// ENST000003341	RFTN1	NM_015150	1.33863e-05	0.74956	-1.33412
4252	16664243	NM_003579 // RAD54L // RAD54-like (S. cerevisiae) // 1p32 // 8438 /// ENST00000371975 /	RAD54L	NM_003579	0.000828036	0.749417	-1.33437
39069	17012546	ENST00000296978 // TMEM200A // transmembrane protein 200A // 6q23.1 // 114801 /// NM_05	TMEM200A	ENST00000296978	1.27983e-08	0.74941	-1.33438
42295	17048563	NM_015068 // PEG10 // paternally expressed 10 // 7q21 // 23089 /// NM_001040152 // PEG1	PEG10	NM_015068	0.000978693	0.748688	-1.33567
6673	16689907	ENST00000370206 // CNN3 // calponin 3, acidic // 1p22-p21 // 1266 /// NM_001839 // CNN3	CNN3	ENST00000370206	1.7933e-08	0.748245	-1.33646
30937	16931225	NM_015653 // RIBC2 // RIB43A domain with coiled-coils 2 // 22q13.31 // 26150 /// ENST00	RIBC2	NM_015653	8.59892e-06	0.747898	-1.33708
19605	16818733	ENST00000299192 // HEATR3 // HEAT repeat containing 3 // 16q12.1 // 55027 /// NM_182922	HEATR3	ENST00000299192	0.000111535	0.747716	-1.33741
6281	16685571	NM_004468 // FHL3 // four and a half LIM domains 3 // 1p34 // 2275 /// ENST00000373016	FHL3	NM_004468	2.48175e-07	0.74734	-1.33808
6430	16687352	NM_004631 // LRP8 // low density lipoprotein receptor-related protein 8, apolipoprotein	LRP8	NM_004631	2.60091e-05	0.746926	-1.33882
5713	16679411	NM_130398 // EXO1 // exonuclease 1 // 1q42-q43 // 9156 /// ENST00000366548 // EXO1 // e	EXO1	NM_130398	2.80619e-05	0.746899	-1.33887
48371	17107676	NM_005491 // MAMLD1 // mastermind-like domain containing 1 // Xq28 // 10046 /// ENST000	MAMLD1	NM_005491	2.50609e-06	0.746759	-1.33912
49626	17117924	XR_112198 // LOC100509671 // uncharacterized LOC100509671 // --- // 100509671	LOC100509671	XR_112198	0.000134311	0.746747	-1.33914
29305	16915815	ENST00000370351 // SLC17A9 // solute carrier family 17, member 9 // 20q13.33 // 63910 /	SLC17A9	ENST00000370351	8.38919e-05	0.746533	-1.33953
22361	16846675	NM_018509 // LRRC59 // leucine rich repeat containing 59 // 17q21.33 // 55379 /// ENST0	LRRC59	NM_018509	3.39939e-06	0.745793	-1.34086
7309	16696490	NM_001127181 // CENPL // centromere protein L // 1q25.1 // 91687 /// NM_033319 // CENPL	CENPL	NM_001127181	0.000471014	0.745475	-1.34143
7558	16698918	BC039719 // C1orf74 // chromosome 1 open reading frame 74 // 1q32.2 // 148304 /// ENST0	C1orf74	BC039719	0.000165076	0.744568	-1.34306
5957	16681827	NM_004753 // DHRS3 // dehydrogenase/reductase (SDR family) member 3 // 1p36.1 // 9249 /	DHRS3	NM_004753	1.65836e-05	0.744329	-1.34349
12591	16749423	NM_020183 // ARNTL2 // aryl hydrocarbon receptor nuclear translocator-like 2 // 12p12.2	ARNTL2	NM_020183	6.50899e-05	0.743554	-1.34489
25584	16877297	NM_021643 // TRIB2 // tribbles homolog 2 (Drosophila) // 2p24.3 // 28951 /// ENST000001	TRIB2	NM_021643	0.000510077	0.742937	-1.34601
38237	17005077	NM_013262 // MYLIP // myosin regulatory light chain interacting protein // 6p23-p22.3 /	MYLIP	NM_013262	0.000231347	0.742241	-1.34727
37342	16996684	NM_197941 // ADAMTS6 // ADAM metallopeptidase with thrombospondin type 1 motif, 6 // 5q	ADAMTS6	NM_197941	0.000876788	0.742036	-1.34764
18332	16805192	NM_006011 // ST8SIA2 // ST8 alpha-N-acetyl-neuraminide alpha-2,8-sialyltransferase 2 //	ST8SIA2	NM_006011	0.000618915	0.741529	-1.34857
37508	16997953	NM_001131005 // MEF2C // myocyte enhancer factor 2C // 5q14 // 4208 /// NM_001193347 //	MEF2C	NM_001131005	0.00046853	0.741152	-1.34925
17842	16799492	ENST00000560415 // LOC100505573 // uncharacterized LOC100505573 // --- // 100505573	LOC100505573	ENST00000560415	7.03304e-05	0.740295	-1.35081
10309	16725735	NM_004111 // FEN1 // flap structure-specific endonuclease 1 // 11q12 // 2237 /// ENST00	FEN1	NM_004111	1.5239e-06	0.738816	-1.35352
30566	16927174	NM_022720 // DGCR8 // DiGeorge syndrome critical region gene 8 // 22q11.2 // 54487 ///	DGCR8	NM_022720	5.26232e-06	0.738634	-1.35385
43518	17061467	NM_019042 // PUS7 // pseudouridylate synthase 7 homolog (S. cerevisiae) // 7q22.3 // 54	PUS7	NM_019042	0.000478008	0.738413	-1.35426
45088	17076609	NM_003012 // SFRP1 // secreted frizzled-related protein 1 // 8p11.21 // 6422 /// ENST00	SFRP1	NM_003012	0.000353153	0.737862	-1.35527
21855	16841525	NM_006042 // HS3ST3A1 // heparan sulfate (glucosamine) 3-O-sulfotransferase 3A1 // 17p1	HS3ST3A1	NM_006042	0.000269547	0.737389	-1.35614
5289	16675197	NM_024420 // PLA2G4A // phospholipase A2, group IVA (cytosolic, calcium-dependent) // 1	PLA2G4A	NM_024420	0.000501357	0.736556	-1.35767
12264	16745961	NM_032531 // KIRREL3 // kin of IRRE like 3 (Drosophila) // 11q24 // 84623 /// ENST00000	KIRREL3	NM_032531	0.000767204	0.736375	-1.358
35137	16975954	NM_152540 // SCFD2 // sec1 family domain containing 2 // 4q12 // 152579 /// ENST0000040	SCFD2	NM_152540	4.8497e-08	0.736066	-1.35857
9342	16715793	NM_001161353 // KCNMA1 // potassium large conductance calcium-activated channel, subfam	KCNMA1	NM_001161353	1.56745e-05	0.735033	-1.36048
18449	16806145	ENST00000356865 // ATP10A // ATPase, class V, type 10A // 15q11.2 // 57194 /// NM_02449	ATP10A	ENST00000356865	6.95518e-05	0.733364	-1.36358
22642	16849697	NM_002522 // NPTX1 // neuronal pentraxin I // 17q25.3 // 4884 /// ENST00000306773 // NP	NPTX1	NM_002522	5.64968e-05	0.733345	-1.36362
14225	16767751	ENST00000266671 // PHLDA1 // pleckstrin homology-like domain, family A, member 1 // 12q	PHLDA1	ENST00000266671	4.07117e-05	0.732599	-1.365
9440	16716724	ENST00000371361 // NOC3L // nucleolar complex associated 3 homolog (S. cerevisiae) // 1	NOC3L	ENST00000371361	5.11366e-05	0.732294	-1.36557
26279	16884523	NM_005415 // SLC20A1 // solute carrier family 20 (phosphate transporter), member 1 // 2	SLC20A1	NM_005415	0.000129755	0.732227	-1.3657
44116	17067696	NM_001160004 // NRG1 // neuregulin 1 // 8p12 // 3084 /// NM_013956 // NRG1 // neureguli	NRG1	NM_001160004	5.62256e-05	0.732192	-1.36576
15588	16779435	NM_018676 // THSD1 // thrombospondin, type I, domain containing 1 // 13q14.3 // 55901 /	THSD1	NM_018676	0.000107562	0.731425	-1.36719
34166	16966855	NM_000222 // KIT // v-kit Hardy-Zuckerman 4 feline sarcoma viral oncogene homolog // 4q	KIT	NM_000222	0.00029962	0.731227	-1.36756
22574	16848739	NM_016185 // HN1 // hematological and neurological expressed 1 // 17q25.1 // 51155 ///	HN1	NM_016185	5.62948e-05	0.731046	-1.3679
36096	16984689	NM_002203 // ITGA2 // integrin, alpha 2 (CD49B, alpha 2 subunit of VLA-2 receptor) // 5	ITGA2	NM_002203	8.30074e-05	0.730836	-1.3683
7973	16702685	NM_001193424 // SUV39H2 // suppressor of variegation 3-9 homolog 2 (Drosophila) // 10p1	SUV39H2	NM_001193424	6.93222e-07	0.728886	-1.37196
43657	17063005	ENST00000359827 // PLXNA4 // plexin A4 // 7q32.3 // 91584 /// NM_020911 // PLXNA4 // pl	PLXNA4	ENST00000359827	7.03754e-06	0.728373	-1.37292
20335	16826160	ENST00000303383 // SHCBP1 // SHC SH2-domain binding protein 1 // 16q11.2 // 79801 /// N	SHCBP1	ENST00000303383	2.35608e-08	0.728293	-1.37307
35030	16974968	NM_015187 // SEL1L3 // sel-1 suppressor of lin-12-like 3 (C. elegans) // 4p15.2 // 2323	SEL1L3	NM_015187	0.000958771	0.728101	-1.37344
9684	16719562	NM_001005463 // EBF3 // early B-cell factor 3 // 10q26.3 // 253738 /// ENST00000368648	EBF3	NM_001005463	0.000229189	0.728085	-1.37347
44326	17069545	NM_015169 // RRS1 // RRS1 ribosome biogenesis regulator homolog (S. cerevisiae) // 8q13	RRS1	NM_015169	0.000114442	0.726631	-1.37621
49483	17117588	ENST00000552481 // LOC727803 // RAN binding protein 1 pseudogene // 12q21.2 // 727803 /	LOC727803	ENST00000552481	2.78381e-05	0.726318	-1.37681
44271	17069063	NM_002350 // LYN // v-yes-1 Yamaguchi sarcoma viral related oncogene homolog // 8q13 //	LYN	NM_002350	0.000319962	0.726189	-1.37705
6730	16690511	ENST00000461096 // TAF13 // TAF13 RNA polymerase II, TATA box binding protein (TBP)-ass	TAF13	ENST00000461096	0.000109986	0.726065	-1.37729
36810	16992096	NM_017785 // CCDC99 // coiled-coil domain containing 99 // 5q35.1 // 54908 /// ENST0000	CCDC99	NM_017785	1.88626e-05	0.726042	-1.37733
37830	17001063	NM_030964 // SPRY4 // sprouty homolog 4 (Drosophila) // 5q31.3 // 81848 /// ENST0000034	SPRY4	NM_030964	0.00100671	0.725995	-1.37742
23995	16861604	NM_015073 // SIPA1L3 // signal-induced proliferation-associated 1 like 3 // 19q13.13 //	SIPA1L3	NM_015073	0.00011493	0.725407	-1.37854
6005	16682098	NM_004431 // EPHA2 // EPH receptor A2 // 1p36 // 1969 /// ENST00000358432 // EPHA2 // E	EPHA2	NM_004431	0.000669366	0.725217	-1.3789
43999	17066224	NM_022071 // SH2D4A // SH2 domain containing 4A // 8p21.2 // 63898 /// ENST00000265807	SH2D4A	NM_022071	4.16896e-08	0.72398	-1.38125
44503	17071265	NM_001145860 // POP1 // processing of precursor 1, ribonuclease P/MRP subunit (S. cerev	POP1	NM_001145860	6.66731e-06	0.722966	-1.38319
28742	16910117	NM_173351 // OR6B3 // olfactory receptor, family 6, subfamily B, member 3 // 2q37.3 //	OR6B3	NM_173351	0.00114027	0.72232	-1.38443
34827	16972993	NM_003265 // TLR3 // toll-like receptor 3 // 4q35 // 7098 /// ENST00000296795 // TLR3 /	TLR3	NM_003265	0.000926736	0.722188	-1.38468
36811	16992122	NM_004946 // DOCK2 // dedicator of cytokinesis 2 // 5q35.1 // 1794 /// ENST00000256935	DOCK2	NM_004946	0.00010629	0.721893	-1.38525
20338	16826212	BC056676 // C16orf87 // chromosome 16 open reading frame 87 // 16q11.2 // 388272 /// EN	C16orf87	BC056676	0.000352304	0.721129	-1.38672
47206	17096904	NM_003798 // CTNNAL1 // catenin (cadherin-associated protein), alpha-like 1 // 9q31.2 /	CTNNAL1	NM_003798	9.9637e-05	0.720874	-1.3872
13145	16755542	NM_181861 // APAF1 // apoptotic peptidase activating factor 1 // 12q23 // 317 /// NM_01	APAF1	NM_181861	0.000648242	0.720634	-1.38767
37283	16996146	ENST00000381405 // ESM1 // endothelial cell-specific molecule 1 // 5q11.2 // 11082 ///	ESM1	ENST00000381405	0.000138681	0.719495	-1.38986
32403	16947357	NM_002852 // PTX3 // pentraxin 3, long // 3q25 // 5806 /// ENST00000295927 // PTX3 // p	PTX3	NM_002852	0.000241437	0.718635	-1.39153
8028	16703251	NM_019590 // KIAA1217 // KIAA1217 // 10p12.31 // 56243 /// ENST00000376454 // KIAA1217	KIAA1217	NM_019590	7.32179e-06	0.71831	-1.39216
30752	16928938	NM_033382 // SEC14L2 // SEC14-like 2 (S. cerevisiae) // 22q12.2 // 23541 /// ENST000004	SEC14L2	NM_033382	0.000352394	0.717914	-1.39292
22213	16845172	NM_001256015 // PSMC3IP // PSMC3 interacting protein // 17q21.2 // 29893 /// NR_045669	PSMC3IP	NM_001256015	0.000168454	0.71777	-1.3932
25665	16877888	NM_033505 // EPT1 // ethanolaminephosphotransferase 1 (CDP-ethanolamine-specific) // 2p	EPT1	NM_033505	0.000400425	0.717051	-1.3946
5103	16673126	NM_001102445 // RGS4 // regulator of G-protein signaling 4 // 1q23.3 // 5999 /// ENST00	RGS4	NM_001102445	0.00101924	0.716919	-1.39486
48563	17109820	NM_030624 // KLHL15 // kelch-like 15 (Drosophila) // Xp22.1-p21 // 80311 /// ENST000003	KLHL15	NM_030624	0.000176274	0.716618	-1.39544
7960	16702571	NM_182751 // MCM10 // minichromosome maintenance complex component 10 // 10p13 // 55388	MCM10	NM_182751	0.000511379	0.715783	-1.39707
26688	16888865	NM_014905 // GLS // glutaminase // 2q32-q34 // 2744 /// ENST00000320717 // GLS // gluta	GLS	NM_014905	0.000635022	0.715642	-1.39735
23999	16861647	NM_004823 // KCNK6 // potassium channel, subfamily K, member 6 // 19q13.1 // 9424 /// E	KCNK6	NM_004823	0.000367009	0.71529	-1.39803
12564	16749126	NM_016072 // GOLT1B // golgi transport 1B // 12p12.1 // 51026 /// ENST00000229314 // GO	GOLT1B	NM_016072	0.000308245	0.715003	-1.39859
29183	16914791	NM_005985 // SNAI1 // snail homolog 1 (Drosophila) // 20q13.2 // 6615 /// ENST000002440	SNAI1	NM_005985	0.000704347	0.714851	-1.39889
22823	16851344	NM_006938 // SNRPD1 // small nuclear ribonucleoprotein D1 polypeptide 16kDa // 18q11.2	SNRPD1	NM_006938	0.000857988	0.71456	-1.39946
8493	16707343	NM_182765 // HECTD2 // HECT domain containing E3 ubiquitin protein ligase 2 // 10q23.32	HECTD2	NM_182765	0.000262208	0.71391	-1.40074
24103	16862996	NM_001135770 // PVR // poliovirus receptor // 19q13.2 // 5817 /// NM_006505 // PVR // p	PVR	NM_001135770	0.000108298	0.713636	-1.40127
8654	16709128	ENST00000369583 // DUSP5 // dual specificity phosphatase 5 // 10q25 // 1847 /// NM_0044	DUSP5	ENST00000369583	0.000195834	0.713451	-1.40164
6118	16683712	ENST00000374298 // C1orf135 // chromosome 1 open reading frame 135 // 1p36.11 // 79000	C1orf135	ENST00000374298	0.000149342	0.713235	-1.40206
17474	16796998	ENST00000348956 // CKB // creatine kinase, brain // 14q32 // 1152 /// NM_001823 // CKB	CKB	ENST00000348956	4.77407e-05	0.712494	-1.40352
38920	17011302	NM_001624 // AIM1 // absent in melanoma 1 // 6q21 // 202 /// ENST00000369066 // AIM1 //	AIM1	NM_001624	0.000422215	0.711767	-1.40495
4411	16665588	NM_005012 // ROR1 // receptor tyrosine kinase-like orphan receptor 1 // 1p32-p31 // 491	ROR1	NM_005012	5.88064e-06	0.71173	-1.40503
29149	16914478	NM_005244 // EYA2 // eyes absent homolog 2 (Drosophila) // 20q13.1 // 2139 /// ENST0000	EYA2	NM_005244	3.90209e-05	0.710949	-1.40657
33898	16964597	ENST00000282908 // STK32B // serine/threonine kinase 32B // 4p16.2 // 55351 /// NM_0184	STK32B	ENST00000282908	0.000626668	0.710635	-1.40719
36212	16986065	ENST00000454765 // TMEM171 // transmembrane protein 171 // 5q13.2 // 134285 /// NM_1734	TMEM171	ENST00000454765	0.000370118	0.710244	-1.40797
4676	16668517	ENST00000331565 // SLC6A17 // solute carrier family 6, member 17 // 1p13.3 // 388662 //	SLC6A17	ENST00000331565	0.000230204	0.708708	-1.41102
37934	17002194	NM_033274 // ADAM19 // ADAM metallopeptidase domain 19 // 5q33.3 // 8728 /// ENST000002	ADAM19	NM_033274	8.75537e-05	0.708493	-1.41145
10181	16724633	NM_002843 // PTPRJ // protein tyrosine phosphatase, receptor type, J // 11p11.2 // 5795	PTPRJ	NM_002843	4.04157e-05	0.707507	-1.41341
35456	16979163	NM_024590 // ARSJ // arylsulfatase family, member J // 4q26 // 79642 /// ENST0000031536	ARSJ	NM_024590	0.000628395	0.706959	-1.41451
15547	16778938	NM_000621 // HTR2A // 5-hydroxytryptamine (serotonin) receptor 2A, G protein-coupled //	HTR2A	NM_000621	0.000911433	0.706638	-1.41515
39433	17015975	NM_000367 // TPMT // thiopurine S-methyltransferase // 6p22.3 // 7172 /// ENST000003099	TPMT	NM_000367	6.96784e-07	0.702406	-1.42368
8045	16703452	NM_014317 // PDSS1 // prenyl (decaprenyl) diphosphate synthase, subunit 1 // 10p12.1 //	PDSS1	NM_014317	6.8092e-05	0.701551	-1.42541
15629	16779667	NM_203487 // PCDH9 // protocadherin 9 // 13q21.32 // 5101 /// ENST00000544246 // PCDH9	PCDH9	NM_203487	0.000974686	0.700865	-1.42681
7401	16697370	NM_000963 // PTGS2 // prostaglandin-endoperoxide synthase 2 (prostaglandin G/H synthase	PTGS2	NM_000963	5.37042e-05	0.700805	-1.42693
47091	17095887	NM_017680 // ASPN // asporin // 9q22 // 54829 /// ENST00000375544 // ASPN // asporin //	ASPN	NM_017680	0.000229216	0.699834	-1.42891
7229	16695741	NM_015441 // OLFML2B // olfactomedin-like 2B // 1q23.3 // 25903 /// ENST00000294794 //	OLFML2B	NM_015441	3.31028e-05	0.698377	-1.43189
17182	16793999	ENST00000216446 // PLEK2 // pleckstrin 2 // 14q23.3 // 26499 /// NM_016445 // PLEK2 //	PLEK2	ENST00000216446	1.47215e-05	0.698265	-1.43212
38128	17004208	NM_001453 // FOXC1 // forkhead box C1 // 6p25 // 2296 /// ENST00000380874 // FOXC1 // f	FOXC1	NM_001453	0.000937957	0.696266	-1.43623
32614	16949759	ENST00000232424 // HES1 // hairy and enhancer of split 1, (Drosophila) // 3q28-q29 // 3	HES1	ENST00000232424	0.000418999	0.694949	-1.43895
15083	16774976	NM_052950 // WDFY2 // WD repeat and FYVE domain containing 2 // 13q14.3 // 115825 /// E	WDFY2	NM_052950	0.000697181	0.69491	-1.43903
13956	16764564	NM_001113547 // LIMA1 // LIM domain and actin binding 1 // 12q13 // 51474 /// ENST00000	LIMA1	NM_001113547	4.4471e-07	0.693496	-1.44197
48918	17113418	ENST00000304758 // AMOT // angiomotin // Xq23 // 154796 /// NM_133265 // AMOT // angiom	AMOT	ENST00000304758	5.60952e-05	0.691689	-1.44574
30374	16925341	ENST00000481448 // RCAN1 // regulator of calcineurin 1 // 21q22.12 // 1827 /// NM_20341	RCAN1	ENST00000481448	6.47721e-06	0.691332	-1.44648
5723	16679499	NM_006352 // ZNF238 // zinc finger protein 238 // 1q44-qter // 10472 /// NM_205768 // Z	ZNF238	NM_006352	0.000435612	0.691188	-1.44678
33485	16960114	NM_182943 // PLOD2 // procollagen-lysine, 2-oxoglutarate 5-dioxygenase 2 // 3q24 // 535	PLOD2	NM_182943	4.62933e-08	0.690352	-1.44854
21000	16832852	ENST00000321990 // ATAD5 // ATPase family, AAA domain containing 5 // 17q11.2 // 79915	ATAD5	ENST00000321990	0.000348741	0.689112	-1.45114
45217	17077826	NM_001080416 // MYBL1 // v-myb myeloblastosis viral oncogene homolog (avian)-like 1 //	MYBL1	NM_001080416	2.94484e-07	0.687725	-1.45407
39474	17016356	NM_005325 // HIST1H1A // histone cluster 1, H1a // 6p21.3 // 3024 /// ENST00000244573 /	HIST1H1A	NM_005325	6.02434e-07	0.687075	-1.45545
28631	16908977	NM_003469 // SCG2 // secretogranin II // 2q35-q36 // 7857 /// ENST00000305409 // SCG2 /	SCG2	NM_003469	0.0008514	0.68692	-1.45577
33895	16964584	NM_002448 // MSX1 // msh homeobox 1 // 4p16.2 // 4487 /// ENST00000382723 // MSX1 // ms	MSX1	NM_002448	1.95166e-05	0.686805	-1.45602
49374	17117110	NM_013230 // CD24 // CD24 molecule // 6q21 // 100133941 /// L33930 // CD24 // CD24 mole	CD24	NM_013230	0.000293452	0.686352	-1.45698
21173	16834603	NM_145041 // TMEM106A // transmembrane protein 106A // 17q21.31 // 113277 /// ENST00000	TMEM106A	NM_145041	5.90095e-05	0.684308	-1.46133
3765	16659238	NM_001066 // TNFRSF1B // tumor necrosis factor receptor superfamily, member 1B // 1p36.	TNFRSF1B	NM_001066	2.0581e-05	0.683745	-1.46253
30294	16924602	NM_006988 // ADAMTS1 // ADAM metallopeptidase with thrombospondin type 1 motif, 1 // 21	ADAMTS1	NM_006988	4.66233e-06	0.68349	-1.46308
38222	17004989	NM_001165032 // RNF182 // ring finger protein 182 // 6p23 // 221687 /// ENST00000544682	RNF182	NM_001165032	2.55937e-05	0.681058	-1.4683
38096	17003924	NM_005110 // GFPT2 // glutamine-fructose-6-phosphate transaminase 2 // 5q34-q35 // 9945	GFPT2	NM_005110	8.22941e-06	0.678437	-1.47398
11365	16736821	NM_018490 // LGR4 // leucine-rich repeat containing G protein-coupled receptor 4 // 11p	LGR4	NM_018490	2.73503e-11	0.676524	-1.47814
31987	16942958	NM_005233 // EPHA3 // EPH receptor A3 // 3p11.2 // 2042 /// ENST00000336596 // EPHA3 //	EPHA3	NM_005233	0.000742331	0.675045	-1.48138
48618	17110365	NR_029635 // MIR221 // microRNA 221 // Xp11.3 // 407006	MIR221	NR_029635	0.000451533	0.673961	-1.48377
28555	16908197	ENST00000233813 // IGFBP5 // insulin-like growth factor binding protein 5 // 2q33-q36 /	IGFBP5	ENST00000233813	3.24527e-07	0.667402	-1.49835
40041	17022018	ENST00000369208 // SIM1 // single-minded homolog 1 (Drosophila) // 6q16.3-q21 // 6492 /	SIM1	ENST00000369208	4.53666e-07	0.666402	-1.5006
47720	17101775	NM_005314 // GRPR // gastrin-releasing peptide receptor // Xp22.2 // 2925 /// ENST00000	GRPR	NM_005314	1.95253e-05	0.666122	-1.50123
10709	16730308	NM_015036 // ENDOD1 // endonuclease domain containing 1 // 11q21 // 23052 /// ENST00000	ENDOD1	NM_015036	8.14794e-06	0.66607	-1.50134
14899	16773165	NM_018647 // TNFRSF19 // tumor necrosis factor receptor superfamily, member 19 // 13q12	TNFRSF19	NM_018647	7.4845e-05	0.664927	-1.50393
21111	16834056	ENST00000209728 // CDC6 // cell division cycle 6 homolog (S. cerevisiae) // 17q21.3 //	CDC6	ENST00000209728	1.10686e-06	0.663854	-1.50635
27709	16899413	ENST00000410113 // FAM176A // family with sequence similarity 176, member A // 2p12 //	FAM176A	ENST00000410113	3.34156e-06	0.662721	-1.50893
33074	16955197	NM_003392 // WNT5A // wingless-type MMTV integration site family, member 5A // 3p21-p14	WNT5A	NM_003392	2.1943e-05	0.662132	-1.51027
6595	16688961	NM_001166417 // SSX2IP // synovial sarcoma, X breakpoint 2 interacting protein // 1p22.	SSX2IP	NM_001166417	8.0232e-05	0.661064	-1.51271
7303	16696425	NM_003326 // TNFSF4 // tumor necrosis factor (ligand) superfamily, member 4 // 1q25 //	TNFSF4	NM_003326	0.000931363	0.660419	-1.51419
42769	17053775	NM_020445 // ACTR3B // ARP3 actin-related protein 3 homolog B (yeast) // 7q36.1 // 5718	ACTR3B	NM_020445	0.00093906	0.659975	-1.51521
21454	16837418	NM_000346 // SOX9 // SRY (sex determining region Y)-box 9 // 17q23 // 6662 /// ENST0000	SOX9	NM_000346	0.000174407	0.659801	-1.51561
41825	17043843	ENST00000262067 // TSPAN13 // tetraspanin 13 // 7p21.1 // 27075 /// NM_014399 // TSPAN1	TSPAN13	ENST00000262067	3.37521e-05	0.655158	-1.52635
20726	16829728	ENST00000263080 // ASPA // aspartoacylase // 17p13.3 // 443 /// NM_000049 // ASPA // as	ASPA	ENST00000263080	0.000132146	0.654699	-1.52742
47353	17098491	AK057602 // RPL12 // ribosomal protein L12 // 9q34 // 6136 /// ENST00000497322 // RPL12	RPL12	AK057602	0.000554567	0.652783	-1.5319
38256	17005223	NM_001546 // ID4 // inhibitor of DNA binding 4, dominant negative helix-loop-helix prot	ID4	NM_001546	0.00115741	0.651326	-1.53533
35417	16978779	NM_014421 // DKK2 // dickkopf 2 homolog (Xenopus laevis) // 4q25 // 27123 /// ENST00000	DKK2	NM_014421	0.000650279	0.651269	-1.53546
23740	16859314	NM_016270 // KLF2 // Kruppel-like factor 2 (lung) // 19p13.11 // 10365 /// ENST00000248	KLF2	NM_016270	9.43611e-07	0.65057	-1.53711
36237	16986409	NM_001992 // F2R // coagulation factor II (thrombin) receptor // 5q13 // 2149 /// ENST0	F2R	NM_001992	1.29602e-05	0.649834	-1.53885
4616	16667760	NM_001400 // S1PR1 // sphingosine-1-phosphate receptor 1 // 1p21 // 1901 /// ENST000003	S1PR1	NM_001400	0.000172298	0.648942	-1.54097
22187	16844804	ENST00000167586 // KRT14 // keratin 14 // 17q12-q21 // 3861 /// NM_000526 // KRT14 // k	KRT14	ENST00000167586	0.000883901	0.648793	-1.54132
22318	16846254	ENST00000239151 // HOXB5 // homeobox B5 // 17q21.3 // 3215 /// NM_002147 // HOXB5 // ho	HOXB5	ENST00000239151	7.29306e-05	0.647564	-1.54425
12506	16748529	ENST00000014914 // GPRC5A // G protein-coupled receptor, family C, group 5, member A //	GPRC5A	ENST00000014914	0.000121331	0.645056	-1.55025
34373	16969051	NM_001203 // BMPR1B // bone morphogenetic protein receptor, type IB // 4q22-q24 // 658	BMPR1B	NM_001203	0.000105345	0.638132	-1.56707
30806	16929610	ENST00000216127 // RASD2 // RASD family, member 2 // 22q13.1 // 23551 /// NM_014310 //	RASD2	ENST00000216127	0.000258987	0.637627	-1.56831
8058	16703563	NM_012342 // BAMBI // BMP and activin membrane-bound inhibitor homolog (Xenopus laevis)	BAMBI	NM_012342	0.000280369	0.635067	-1.57464
25235	16874198	NM_033183 // CGB8 // chorionic gonadotropin, beta polypeptide 8 // 19q13.32 // 94115 //	CGB8	NM_033183	0.00015463	0.632916	-1.57999
18642	16808401	ENST00000417257 // FRMD5 // FERM domain containing 5 // 15q15.3 // 84978 /// NM_032892	FRMD5	ENST00000417257	3.02547e-05	0.632172	-1.58185
9150	16713729	NM_031912 // SYT15 // synaptotagmin XV // 10q11.1 // 83849 /// NM_181519 // SYT15 // sy	SYT15	NM_031912	9.57943e-05	0.631828	-1.58271
46306	17088159	NR_024366 // FAM225A // family with sequence similarity 225, member A (non-protein codi	FAM225A	NR_024366	0.000873179	0.630515	-1.58601
16531	16788036	ENST00000216629 // BDKRB1 // bradykinin receptor B1 // 14q32.1-q32.2 // 623 /// NM_0007	BDKRB1	ENST00000216629	1.11109e-05	0.62684	-1.5953
30431	16925911	NM_020639 // RIPK4 // receptor-interacting serine-threonine kinase 4 // 21q22.3 // 5410	RIPK4	NM_020639	6.96537e-06	0.622264	-1.60703
44158	17068139	NM_021623 // PLEKHA2 // pleckstrin homology domain containing, family A (phosphoinositi	PLEKHA2	NM_021623	3.87744e-06	0.621148	-1.60992
34328	16968447	NM_032717 // AGPAT9 // 1-acylglycerol-3-phosphate O-acyltransferase 9 // 4q21.23 // 848	AGPAT9	NM_032717	0.00014576	0.617539	-1.61933
21750	16840362	NM_031220 // PITPNM3 // PITPNM family member 3 // 17p13 // 83394 /// ENST00000262483 //	PITPNM3	NM_031220	1.87644e-05	0.61635	-1.62245
28333	16905292	NM_001822 // CHN1 // chimerin (chimaerin) 1 // 2q31.1 // 1123 /// ENST00000409900 // CH	CHN1	NM_001822	0.000367363	0.615062	-1.62585
35652	16980946	NR_036641 // PDGFC // platelet derived growth factor C // 4q32 // 56034 /// NM_016205 /	PDGFC	NR_036641	1.93988e-08	0.614258	-1.62798
16217	16784207	NM_000956 // PTGER2 // prostaglandin E receptor 2 (subtype EP2), 53kDa // 14q22 // 5732	PTGER2	NM_000956	2.75639e-07	0.613892	-1.62895
41462	17039184	NM_003897 // IER3 // immediate early response 3 // 6p21.3 // 8870 /// ENST00000259874 /	IER3	NM_003897	6.10387e-07	0.612722	-1.63206
22976	16852683	ENST00000316660 // PMAIP1 // phorbol-12-myristate-13-acetate-induced protein 1 // 18q21	PMAIP1	ENST00000316660	9.90356e-06	0.610637	-1.63764
22151	16844558	NM_031957 // KRTAP1-5 // keratin associated protein 1-5 // 17q12-q21 // 83895 /// ENST0	KRTAP1-5	NM_031957	9.25945e-07	0.60813	-1.64438
43301	17058863	ENST00000394905 // CCL26 // chemokine (C-C motif) ligand 26 // 7q11.23 // 10344 /// ENS	CCL26	ENST00000394905	0.000192455	0.604459	-1.65437
19058	16813029	ENST00000359595 // HAPLN3 // hyaluronan and proteoglycan link protein 3 // 15q26.1 // 1	HAPLN3	ENST00000359595	5.97365e-05	0.603295	-1.65756
46032	17085685	NM_004817 // TJP2 // tight junction protein 2 (zona occludens 2) // 9q13-q21 // 9414 //	TJP2	NM_004817	2.43819e-07	0.602259	-1.66042
38783	17010246	NM_001160132 // KCNQ5 // potassium voltage-gated channel, KQT-like subfamily, member 5	KCNQ5	NM_001160132	1.13698e-05	0.602196	-1.66059
18916	16811638	NM_003612 // SEMA7A // semaphorin 7A, GPI membrane anchor (John Milton Hagen blood grou	SEMA7A	NM_003612	6.19737e-08	0.601506	-1.66249
9421	16716507	NM_005398 // PPP1R3C // protein phosphatase 1, regulatory subunit 3C // 10q23-q24 // 55	PPP1R3C	NM_005398	5.36399e-07	0.598614	-1.67053
7312	16696533	NR_003941 // SNORD75 // small nucleolar RNA, C/D box 75 // 1q25.1 // 692195	SNORD75	NR_003941	0.000693436	0.593848	-1.68393
28875	16911493	NM_018327 // SPTLC3 // serine palmitoyltransferase, long chain base subunit 3 // 20p12.	SPTLC3	NM_018327	3.30343e-07	0.586126	-1.70612
21411	16837063	NR_002995 // SNORA76 // small nucleolar RNA, H/ACA box 76 // 17q23.3 // 677842	SNORA76	NR_002995	0.00024254	0.584796	-1.71
23820	16860159	NM_182515 // ZNF714 // zinc finger protein 714 // 19p12 // 148206 /// ENST00000291770 /	ZNF714	NM_182515	0.00116385	0.581823	-1.71874
30404	16925602	NM_001243428 // ERG // v-ets erythroblastosis virus E26 oncogene homolog (avian) // 21q	ERG	NM_001243428	3.11905e-06	0.577991	-1.73013
39562	17017018	NM_003897 // IER3 // immediate early response 3 // 6p21.3 // 8870 /// ENST00000259874 /	IER3	NM_003897	5.18875e-08	0.577717	-1.73095
34256	16967631	NM_001098484 // SLC4A4 // solute carrier family 4, sodium bicarbonate cotransporter, me	SLC4A4	NM_001098484	4.09545e-06	0.575658	-1.73714
37803	17000724	ENST00000230990 // HBEGF // heparin-binding EGF-like growth factor // 5q23 // 1839 ///	HBEGF	ENST00000230990	2.56209e-05	0.570353	-1.7533
37436	16997383	NM_004101 // F2RL2 // coagulation factor II (thrombin) receptor-like 2 // 5q13 // 2151	F2RL2	NM_004101	4.74157e-06	0.568983	-1.75752
9402	16716371	NM_003956 // CH25H // cholesterol 25-hydroxylase // 10q23 // 9023 /// ENST00000371852 /	CH25H	NM_003956	0.000126408	0.567757	-1.76132
43881	17065330	NR_039803 // MIR4659A // microRNA 4659a // --- // 100616348	MIR4659A	NR_039803	0.000408318	0.567087	-1.7634
19010	16812746	NM_001717 // BNC1 // basonuclin 1 // 15q25.2 // 646 /// ENST00000345382 // BNC1 // baso	BNC1	NM_001717	2.174e-06	0.565346	-1.76883
40690	17028909	NM_003897 // IER3 // immediate early response 3 // 6p21.3 // 8870 /// ENST00000259874 /	IER3	NM_003897	5.68261e-09	0.564913	-1.77018
40887	17031687	NM_003897 // IER3 // immediate early response 3 // 6p21.3 // 8870 /// ENST00000259874 /	IER3	NM_003897	5.68261e-09	0.564913	-1.77018
41083	17034143	NM_003897 // IER3 // immediate early response 3 // 6p21.3 // 8870 /// ENST00000259874 /	IER3	NM_003897	5.68261e-09	0.564913	-1.77018
41654	17041752	NM_003897 // IER3 // immediate early response 3 // 6p21.3 // 8870 /// ENST00000259874 /	IER3	NM_003897	5.68261e-09	0.564913	-1.77018
36571	16989736	NM_001964 // EGR1 // early growth response 1 // 5q31.1 // 1958 /// ENST00000239938 // E	EGR1	NM_001964	5.26292e-05	0.562365	-1.7782
12594	16749504	NM_001029874 // REP15 // RAB15 effector protein // 12p11.22 // 387849 /// ENST000003107	REP15	NM_001029874	0.000897958	0.559185	-1.78832
33420	16959386	NM_005630 // SLCO2A1 // solute carrier organic anion transporter family, member 2A1 //	SLCO2A1	NM_005630	4.65339e-09	0.539429	-1.85381
14194	16767422	NM_001109754 // PTPRB // protein tyrosine phosphatase, receptor type, B // 12q15-q21 //	PTPRB	NM_001109754	1.0685e-05	0.539265	-1.85438
36834	16992347	NM_003862 // FGF18 // fibroblast growth factor 18 // 5q34 // 8817 /// ENST00000274625 /	FGF18	NM_003862	4.73049e-06	0.538251	-1.85787
45389	17079353	NM_001001557 // GDF6 // growth differentiation factor 6 // 8q22.1 // 392255 /// ENST000	GDF6	NM_001001557	0.000158782	0.529068	-1.89012
9415	16716478	NM_014391 // ANKRD1 // ankyrin repeat domain 1 (cardiac muscle) // 10q23.31 // 27063 //	ANKRD1	NM_014391	1.10085e-06	0.521409	-1.91788
22154	16844572	NM_030967 // KRTAP1-1 // keratin associated protein 1-1 // 17q12 // 81851 /// ENST00000	KRTAP1-1	NM_030967	5.30913e-06	0.518554	-1.92844
4930	16671065	NM_178354 // LCE1F // late cornified envelope 1F // 1q21.3 // 353137 /// ENST0000033437	LCE1F	NM_178354	0.000108024	0.517153	-1.93366
37319	16996433	ENST00000274289 // PLK2 // polo-like kinase 2 // 5q12.1-q13.2 // 10769 /// NM_006622 //	PLK2	ENST00000274289	5.27063e-06	0.515687	-1.93916
12980	16754134	ENST00000266674 // LGR5 // leucine-rich repeat containing G protein-coupled receptor 5	LGR5	ENST00000266674	0.000122166	0.515478	-1.93995
15784	16780859	NM_004093 // EFNB2 // ephrin-B2 // 13q33 // 1948 /// ENST00000245323 // EFNB2 // ephrin	EFNB2	NM_004093	0.0010133	0.514352	-1.94419
38330	17005782	ENST00000459170 // TRNAI2 // transfer RNA isoleucine 2 (anticodon UAU) // --- // ---	TRNAI2	ENST00000459170	3.81207e-05	0.463334	-2.15827
7416	16697471	ENST00000367434 // B3GALT2 // UDP-Gal:betaGlcNAc beta 1,3-galactosyltransferase, polype	B3GALT2	ENST00000367434	0.000352673	0.447842	-2.23293
10762	16730967	ENST00000327419 // C11orf87 // chromosome 11 open reading frame 87 // 11q22.3 // 399947	C11orf87	ENST00000327419	1.00705e-08	0.430705	-2.32177
22157	16844585	NM_001165252 // LOC730755 // keratin associated protein 2-4-like // --- // 730755 /// E	LOC730755	NM_001165252	9.77073e-11	0.429868	-2.3263
46222	17087413	NM_024642 // GALNT12 // UDP-N-acetyl-alpha-D-galactosamine:polypeptide N-acetylgalactos	GALNT12	NM_024642	1.30575e-08	0.371477	-2.69196
