# Supplementary material for: Transcriptomic Response to 1,25-Dihydroxyvitamin D in Human Fibroblasts with or without a Functional Vitamin D Receptor (VDR): Novel Target Genes and Insights into VDR Basal Transcriptional Activity
Source: Cells. 2019 Apr 5;8(4):318. doi: 10.3390/cells8040318 (PMC6523947; doi:10.3390/cells8040318)
Supplement: Supplementary file 1 [file cells-08-00318-s001.zip › cells-453826-supplementary-revised-/Cells-453826 Supplementary Table 2.xlsx]

## Sheet: Plan1
CoVehMuVeh	Intersecao	CoCalCoVeh		Target genes	Fold-change CO_Veh vs MUT_Veh	Fold-Change CO_1,25D vs CO_Veh
				Benjamini-Hochberg p<0.05	Putatively regulated by the VDR in basal conditions	Regulated by 1,25D-activated VDR
AADAT		AARS		SERPINB7	-1.89005	2.70073
AAGAB		ABCA1		CCR1	-1.48908	2.12684
AASDH		ABCA6		SPP1	-1.70726	1.96401
ABCA5		ABCA9		MIR548V	-1.72551	1.93029
ABCA7		ABCB4		SULF2	-1.81805	1.75279
ABCB6		ABCC9		BMP6	-2.40104	1.73811
ABCC1		ABCE1		DNER	-1.43528	1.70282
ABCD3		ABHD12		APBB1IP	-1.67217	1.68005
ABCE1	ABCE1	ACTR2		SGIP1	-1.39491	1.52537
ABCG4		ACTR3B		ANGPTL4	-1.68994	1.50867
ABHD13		ADAM19		SLC37A2	-1.54595	1.49923
ABHD3		ADAMDEC1		FBXO32	-1.32659	1.49494
ABHD4		ADAMTS1		MIR181A2	-1.66007	1.49398
ABI2		ADAMTS14		SAT1	-1.29024	1.48752
ABR		ADAMTS5		DCBLD1	-1.29386	1.48313
ACER3		ADAMTS6		RARRES2	-1.35244	1.455
ACHE		ADHFE1		PAMR1	-1.3423	1.42574
ACP1		ADM		RAB3B	-1.31185	1.41304
ACTL6A		ADRA1B		FHOD3	-1.39826	1.40934
ACTL7A		AFF2		VLDLR	-1.52208	1.39564
ACTR6		AGPAT6		PIK3IP1	-1.43771	1.38929
ACYP1		AGPAT9		CXCR7	-1.27628	1.38882
ADAM12		AGTRAP		KIAA1199	-1.26148	1.37893
ADAM15		AHCTF1		EBF2	-1.35372	1.36846
ADAMTS3		AHSA1		TRAK1	-1.2758	1.36763
ADAMTS6	ADAMTS6	AIG1		DIRC2	-1.22494	1.35409
ADAMTS7		AIM1		SLC1A1	-1.34805	1.3533
ADAMTSL3		AK2		TMCC2	-1.50075	1.34535
ADAT2		AK5		SLC27A1	-1.3132	1.34431
ADCY8		AKNA		EIF4E3	1.31702	1.33588
ADD3		AKR1B1		CSF1R	-1.45386	1.32906
ADK		ALCAM		IGHG1	-1.38477	1.32074
ADORA2A		ALDH18A1		SPECC1	-1.56938	1.31303
ADSL		ALG8		CREG1	-1.37401	1.2898
AEBP1		ALYREF		NSDHL	-1.22399	1.28658
AEN		AMOT		NALCN	-1.20104	1.28474
AES		AMOTL2		CBLN3	-1.26153	1.28436
AFAP1L1		ANAPC10		STEAP3	-1.25595	1.27988
AGPAT5		ANGPTL4		DOCK5	-1.20816	1.25281
AGPS		ANK2		LDLR	-1.16024	1.25275
AGRP		ANKH		LOC91450	-1.22588	1.25075
AGTPBP1		ANKLE2		ANTXR1	-1.19668	1.24493
AHCYL2		ANKRD1		GNPTAB	-1.24127	1.24483
AHNAK2		ANKRD28		ZNF521	-1.17327	1.22917
AHSA2		ANKRD29		XGPY2	-1.28007	1.22164
AIFM1		ANLN		ISLR	-1.32212	1.21843
AIPL1		ANTXR1		SIRPA	-1.24168	1.21664
AK2	AK2	ANXA6		NKX2-8	-1.29785	1.21321
AKAP11		AP1B1		GPR137B	-1.28898	1.2116
AKAP6		APAF1		GPCPD1	-1.34195	1.20431
AKAP8L		APBB1IP		PLK3	-1.24663	1.20161
AKTIP		APCDD1		EPS8	-1.16422	1.20032
ALDH18A1	ALDH18A1	APEX2		IDH1	-1.14864	1.19618
ALDH2		APPL2		SGSH	-1.1606	1.19575
ALG10		ARF6		TPP1	-1.28247	1.1871
ALG5		ARHGAP17		SNX33	-1.19968	1.18635
ALG6		ARHGAP18		RECK	-1.14363	1.18548
ALKBH3		ARHGAP29		XG	-1.16987	1.18301
ALKBH8		ARHGAP31		VDR	-1.25349	1.18275
ALS2		ARHGAP35		TM7SF2	-1.29144	1.17675
ALS2CR8		ARHGEF2		SLC26A11	-1.20949	1.17541
ALYREF	ALYREF	ARHGEF26		MIA-RAB4B	-1.13131	1.17433
AMD1		ARID5B		VAT1	-1.39967	1.17038
AMIGO1		ARL4D		SLIT3	-1.30856	1.15827
AMMECR1		ARMC6		EPS8L2	-1.21485	1.15491
AMOT	AMOT	ARNT2		MMP1	-1.17979	1.15466
ANAPC10	ANAPC10	ARNTL2		SCD	-1.30816	1.15068
ANAPC13		ARPC5L		GATSL1	-1.11983	1.14884
ANAPC5		ARSJ		ECE1	-1.14675	1.14252
ANGEL2		ASB1		CCDC93	-1.10804	1.13758
ANGPTL4	ANGPTL4	ASPA		YPEL4	-1.10978	1.12924
ANK2	ANK2	ASPN		ELL2	-1.08099	1.1281
ANKRD13C		ASUN		RERE	-1.17101	1.12453
ANKRD20A5P		ATAD5		PAM	-1.09525	1.09825
ANKRD49		ATF6B		EIF4G2	1.04966	-1.07569
ANKRD6		ATG16L1		FUS	1.12622	-1.08509
ANKRD60		ATP10A		AK2	1.09553	-1.09957
ANTXR1	ANTXR1	ATP10D		GRPEL2	1.15945	-1.10028
ANXA3		ATP11C		DDX42	1.22512	-1.1041
ANXA5		ATP13A3		CDC27	1.1996	-1.10734
AP1AR		ATP1B3		DLD	1.31459	-1.10906
AP5M1		ATP2C1		SNTB2	1.1906	-1.10917
APAF1	APAF1	ATR		MPP5	1.22607	-1.11186
APBA2		ATRIP		ILF2	1.14442	-1.11235
APBB1IP	APBB1IP	AURKAIP1		HSPA5	1.1334	-1.11294
APBB2		AVIL		NUP88	1.16914	-1.11996
APEX1		B3GALT2		ATP2C1	1.18753	-1.12411
APEX2	APEX2	B4GALT6		IMMT	1.1888	-1.12434
API5		BAG2		APEX2	1.09974	-1.1282
APIP		BAIAP2		NCL	1.232	-1.1284
APITD1		BAMBI		SRSF6	1.11428	-1.1285
APLP1		BARD1		SLC30A7	1.09734	-1.12872
APOL3		BCAS3		CPED1	1.22437	-1.12882
APOO		BCAT1		PITRM1	1.14574	-1.13048
APOOL		BCL2		MCMBP	1.21512	-1.13052
APPBP2		BCL6		SLFN11	1.2418	-1.13093
ARFGAP3		BDKRB1		TMTC3	1.08849	-1.13263
ARFGEF1		BDNF		CCDC47	1.19227	-1.13358
ARHGAP1		BICC1		U2SURP	1.17892	-1.13399
ARHGAP23		BLM		SRSF3	1.1619	-1.13443
ARHGAP27		BMP6		BMPR1A	1.22286	-1.13736
ARHGAP28		BMPER		CHEK1	1.18095	-1.13812
ARHGAP44		BMPR1A		NEDD4	1.27693	-1.13946
ARHGAP5		BMPR1B		MCM7	1.1806	-1.14068
ARHGEF26	ARHGEF26	BNC1		SNRNP40	1.37162	-1.14352
ARL13B		BOC		EIF2B1	1.13047	-1.14886
ARL14EP		BRE		NDUFA9	1.16167	-1.14958
ARL3		BRI3BP		RNGTT	1.28101	-1.15063
ARL4D	ARL4D	BRIP1		OPCML	1.13133	-1.15094
ARL6IP6		BTBD11		HAT1	1.15697	-1.15641
ARMC1		BZW2		CD47	1.13968	-1.15738
ARMC8		C11orf24		TMEM39A	1.17801	-1.15751
ARMCX5-GPRASP2		C11orf82		MAP4K4	1.10685	-1.16145
ARPC1A		C11orf83		PPP1CC	1.38673	-1.16186
ARPC2		C11orf87		PDS5B	1.39656	-1.16242
ARPC5		C13orf33		MANF	1.199	-1.1641
ARPP19		C15orf48		GPR89B	1.27208	-1.16482
ARSJ	ARSJ	C16orf52		CSTF1	1.28673	-1.16673
ASCC1		C16orf80		ASUN	1.1981	-1.16693
ASF1A		C16orf87		RBM8A	1.22512	-1.16719
ASH2L		C16orf88		DDX31	1.15487	-1.17098
ASNSD1		C17orf51		MTA2	1.21611	-1.17107
ASUN	ASUN	C18orf1		UTP18	1.29593	-1.17114
ASXL1		C19orf10		FARSB	1.23453	-1.17118
ATAD1		C19orf43		SCML1	1.47707	-1.17194
ATAD2		C1GALT1C1		HSF2	1.24318	-1.17239
ATAD2B		C1orf112		C16orf80	1.23413	-1.17596
ATAD5	ATAD5	C1orf135		DBR1	1.25825	-1.17761
ATF5		C1orf74		RAD51	1.21961	-1.18272
ATG4A		C1R		MSH6	1.23923	-1.18287
ATG4C		C1S		KCTD12	1.23678	-1.18348
ATG4D		C5orf4		CASP7	1.30021	-1.18415
ATL2		C7orf10		U2AF1	1.28612	-1.18445
ATM		C7orf43		TRA2B	1.19704	-1.18451
ATOH8		C8orf34		NOL11	1.26107	-1.18495
ATP11B		CACHD1		NUP155	1.20274	-1.18504
ATP2C1	ATP2C1	CAMK2N1		LAS1L	1.25784	-1.18816
ATP5C1		CAMKK1		GTF2E2	1.2703	-1.19045
ATP5H		CAPZB		SLC39A7	1.14879	-1.19161
ATP6V0C		CASC3		HNRNPR	1.2989	-1.19205
ATP6V0D1		CASP7		TIMM21	1.35877	-1.19323
ATPAF1		CBFB		RQCD1	1.20643	-1.19487
ATPIF1		CBLN3		MRPL39	1.27497	-1.19493
ATR	ATR	CCDC134		DCLRE1B	1.21541	-1.19559
AURKA		CCDC47		SRSF1	1.2736	-1.19573
AXIN2		CCDC50		MSH2	1.46628	-1.19642
AXL		CCDC80		RFWD3	1.19963	-1.1973
B3GALNT2		CCDC92		TBPL1	1.2963	-1.19948
B4GALT3		CCDC93		GNL2	1.21026	-1.20106
B4GALT5		CCDC99		CHAF1A	1.19772	-1.20255
B9D1		CCL26		ARHGEF26	1.19549	-1.20429
BAG2	BAG2	CCNA2		UCHL5	1.27473	-1.20579
BARD1	BARD1	CCNE1		BAG2	1.35179	-1.20797
BAZ1B		CCNE2		SDC4	1.30173	-1.20962
BBS7		CCP110		HOXB2	1.21063	-1.21167
BBS9		CCR1		MCM6	1.30888	-1.21361
BCCIP		CCRL1		SOCS4	1.19675	-1.21416
BCL11A		CCT2		HAUS6	1.33498	-1.21455
BCL2L2-PABPN1		CCT5		DHX15	1.16461	-1.21704
BECN1		CD164		MRPL3	1.24678	-1.21753
BEND6		CD24		C16orf88	1.25593	-1.21886
BGN		CD300LD		ALDH18A1	1.23708	-1.22001
BHLHB9		CD47		DTL	1.21134	-1.22154
BIRC5		CD68		INTS8	1.40202	-1.22191
BLM	BLM	CDC27		GINS1	1.45214	-1.22316
BLMH		CDC42EP1		ANK2	1.14456	-1.22326
BMP6	BMP6	CDC42EP2		RABGGTB	1.17391	-1.22416
BMPR1A	BMPR1A	CDC6		MCM3	1.32608	-1.22502
BNIP1		CDC7		MINA	1.22621	-1.2251
BNIP2		CDH2		BRIP1	1.35295	-1.22511
BOLA3-AS1		CDK14		SLC7A11	1.18838	-1.22591
BRCA1		CDK19		NCBP1	1.21404	-1.22647
BRCA2		CDK6		CENPO	1.32645	-1.22692
BRIP1	BRIP1	CDON		MRPL18	1.31495	-1.22692
BRIX1		CDR2		GPR89C	1.38474	-1.23011
BRMS1L		CDR2L		ELOVL6	1.41878	-1.23122
BRWD1-IT2		CEBPB		ANAPC10	1.34523	-1.23242
BSG		CELF1		RASA1	1.19294	-1.23272
BTBD1		CELF2		IKBIP	1.24862	-1.23303
BTBD19		CENPI		EML1	1.18766	-1.23387
BTBD3		CENPL		SKP2	1.16402	-1.2369
BTF3		CENPO		ARL4D	1.1975	-1.23756
BTG3		CEP128		FAM57A	1.28486	-1.238
BUB3		CERS6		PITPNB	1.35595	-1.238
BVES-AS1		CETN2		SHQ1	1.24155	-1.23876
C10orf112		CGB8		KCNN4	1.22647	-1.2402
C10orf118		CH25H		ABCE1	1.20735	-1.24025
C10orf2		CHAC1		C1GALT1C1	1.19011	-1.24087
C10orf68		CHAF1A		BARD1	1.37146	-1.2466
C11orf31		CHAF1B		NUP93	1.18911	-1.24862
C11orf58		CHEK1		GABPB1	1.22825	-1.24971
C11orf70		CHMP1A		SPIN4	1.28301	-1.25083
C11orf73		CHN1		GINS4	1.53045	-1.25366
C11orf82	C11orf82	CHRDL1		MRPL42	1.33319	-1.25436
C11orf95		CHST15		DIAPH3	1.35696	-1.25438
C12orf23		CHUK		IRX3	1.21234	-1.25734
C12orf45		CIB1		DONSON	1.29062	-1.25927
C12orf49		CIC		C1orf112	1.43949	-1.26126
C14orf166		CILP		MBOAT1	1.35934	-1.26149
C14orf28		CKAP4		UHRF1	1.2347	-1.26159
C14orf45		CKB		NUDCD1	1.30893	-1.2628
C15orf23		CLCF1		NCAPD3	1.22128	-1.26668
C16orf53		CLIP3		INTS7	1.22923	-1.26917
C16orf80	C16orf80	CLOCK		DNAJC9	1.3059	-1.27045
C16orf88	C16orf88	CLSPN		DIRC3	1.18828	-1.27484
C16orf90		CLU		GLIPR1	1.23513	-1.27613
C17orf58		CMC2		CDR2	1.29103	-1.2772
C17orf59		CMIP		FUBP1	1.44228	-1.27995
C17orf70		CNGA3		CHAF1B	1.27336	-1.28236
C17orf75		CNKSR2		MEIS2	1.48774	-1.28266
C17orf90		CNN3		HIVEP3	1.23565	-1.28689
C19orf25		COL14A1		C11orf82	1.2868	-1.29159
C19orf40		COL16A1		ALYREF	1.38758	-1.29659
C1D		COPB2		CHUK	1.2686	-1.29733
C1GALT1		CORO1C		ITGA4	1.21083	-1.30394
C1GALT1C1	C1GALT1C1	CPD		BLM	1.41629	-1.3046
C1orf112	C1orf112	CPE		LRR1	1.49715	-1.30487
C1orf135	C1orf135	CPED1		ATR	1.26506	-1.30875
C1orf174		CPM		MMP16	1.33829	-1.31196
C1orf220		CPSF4L		NDUFAF1	1.38118	-1.31565
C1orf31		CREBRF		CENPI	1.42694	-1.31635
C1orf43		CREG1		SMAGP	1.22756	-1.31879
C1orf85		CRIM1		ERCC6L	1.44816	-1.3212
C1QL3		CRIP2		CDC7	1.57434	-1.32205
C1QTNF1		CSF1R		GBP1	1.60514	-1.32342
C20orf3		CSNK1D		ORC1	1.28151	-1.32549
C20orf43		CSTF1		CLSPN	1.45966	-1.32914
C20orf72		CTDSP2		RFTN1	1.26218	-1.33412
C21orf2		CTF1		RAD54L	1.39615	-1.33437
C21orf59		CTNNAL1		EXO1	1.4309	-1.33887
C21orf67		CTPS1		CENPL	1.57691	-1.34143
C22orf32		CTSD		ADAMTS6	1.29795	-1.34764
C2orf18		CTSK		FEN1	1.4851	-1.35352
C2orf47		CXCR7		THSD1	1.31377	-1.36719
C2orf56		CYGB		SUV39H2	1.67332	-1.37196
C2orf63		CYP1B1		LOC727803	1.39685	-1.37681
C2orf69		CYP24A1		CCDC99	1.39609	-1.37733
C3orf14		CYP27A1		TLR3	1.32047	-1.38468
C4orf21		CYP7B1		DOCK2	1.74821	-1.38525
C4orf27		CYR61		APAF1	1.45339	-1.38767
C4orf46		DAAM2		PSMC3IP	1.38169	-1.3932
C4orf50		DAB1		EPT1	1.31129	-1.3946
C4orf52		DBR1		GOLT1B	1.31494	-1.39859
C5orf28		DCBLD1		SNRPD1	1.46227	-1.39946
C5orf34		DCLRE1B		C1orf135	1.64651	-1.40206
C5orf54		DDAH1		STK32B	1.82575	-1.40719
C5orf56		DDR2		ARSJ	1.59873	-1.41451
C5orf63		DDX1		AMOT	1.25918	-1.44574
C6orf15		DDX19A		PLOD2	1.32179	-1.44854
C6orf170		DDX21		ATAD5	1.59335	-1.45114
C6orf203		DDX31		MYBL1	1.33829	-1.45407
C6orf211		DDX3Y		CD24	1.72106	-1.45698
C7orf23		DDX42		TMEM106A	1.27475	-1.46133
C7orf26		DDX47		TNFRSF1B	1.41936	-1.46253
C7orf41		DENND5A		EPHA3	1.49983	-1.48138
C7orf65		DGCR8		TNFRSF19	1.59773	-1.50393
C8orf4		DHCR7		WNT5A	1.69189	-1.51027
C8orf59		DHRS3		ID4	1.4695	-1.53533
C9orf100		DHX15		DKK2	1.46835	-1.53546
C9orf104		DIAPH1		HOXB5	1.7244	-1.54425
C9orf37		DIAPH3		PITPNM3	1.46501	-1.62245
C9orf40		DIRC2		PDGFC	1.94607	-1.62798
C9orf47		DIRC3		SPTLC3	1.67188	-1.70612
CA8		DKK2		SNORA76	2.11305	-1.71
CAB39		DLAT		CH25H	2.02845	-1.76132
CACYBP		DLD		MIR4659A	1.7466	-1.7634
CALCRL		DMGDH		LGR5	2.88953	-1.93995
CALM2		DMKN		EFNB2	1.94544	-1.94419
CAMLG		DNAJB1
CASP3		DOCK10
CASP6		DOCK11
CASP7	CASP7	DOCK2
CASP8		DOCK5
CATSPER2P1		DOK5
CAV2		DOLPP1
CBLN3	CBLN3	DONSON
CBX1		DPP4
CBX5		DPT
CC2D1B		DPYSL2
CCDC114		DPYSL3
CCDC138		DRAM1
CCDC14		DSP
CCDC149		DTL
CCDC15		DTNB
CCDC152		DUSP10
CCDC18		DUSP5
CCDC34		E2F1
CCDC41		EBF1
CCDC47	CCDC47	EBF2
CCDC56		EBF3
CCDC58		ECE1
CCDC66		EDIL3
CCDC75		EEA1
CCDC8		EEPD1
CCDC82		EFEMP1
CCDC91		EFNB2
CCDC93	CCDC93	EFR3A
CCDC99	CCDC99	EFTUD1
CCHCR1		EFTUD2
CCNA1		EGFR
CCNB1		EGR1
CCR1	CCR1	EIF2B1
CCT6P1		EIF2B3
CD151		EIF2S1
CD163		EIF3B
CD200R1		EIF4E
CD24	CD24	EIF4E3
CD248		EIF4G2
CD274		EIF5B
CD34		ELAC2
CD47	CD47	ELL2
CDC16		ELOVL6
CDC23		EML1
CDC27	CDC27	EML3
CDC40		EML4
CDC42BPA		EMP3
CDC42BPB		ENDOD1
CDC42EP4		EPB41L1
CDC7	CDC7	EPHA2
CDCA7L		EPHA3
CDCA8		EPHB2
CDH5		EPS8
CDIPT		EPS8L2
CDK17		EPT1
CDK4		ERCC6L
CDK5RAP3		ERG
CDKAL1		ERGIC2
CDR2	CDR2	ERMAP
CEBPZ		ESM1
CELSR2		ETS2
CEMP1		ETV1
CENPC1		EXO1
CENPI	CENPI	EXOSC2
CENPJ		EXOSC8
CENPK		EXOSC9
CENPL	CENPL	EXPH5
CENPM		EYA1
CENPN		EYA2
CENPO	CENPO	EZH1
CEP120		EZR
CEP135		F2R
CEP152		F2RL2
CEP19		FADS1
CEP192		FAIM2
CEP290		FAM101B
CEP350		FAM110B
CEP41		FAM117B
CEP44		FAM126A
CEP57L1		FAM127B
CEP76		FAM129A
CEP78		FAM134B
CES1		FAM176A
CGB2		FAM198B
CGRRF1		FAM20A
CH25H	CH25H	FAM20C
CHAF1A	CHAF1A	FAM21A
CHAF1B	CHAF1B	FAM21B
CHD1		FAM21C
CHD2		FAM225A
CHEK1	CHEK1	FAM26E
CHEK2		FAM46A
CHML		FAM57A
CHPT1		FAM63A
CHRAC1		FAM82A2
CHUK	CHUK	FAM86DP
CISD2		FAM98A
CKS1B		FARSB
CKS2		FBLN2
CLCA2		FBLN5
CLCN2		FBXL7
CLDND1		FBXO32
CLGN		FBXO5
CLK3		FCER1G
CLN3		FCHSD1
CLSPN	CLSPN	FEM1B
CMBL		FEN1
CMTM1		FGD4
CNEP1R1		FGF18
CNIH4		FGF7
CNNM2		FHL3
CNOT10		FHOD3
CNOT6L		FILIP1
CNTLN		FKBP14
CNTRL		FLI1
COA1		FLJ35776
COG3		FMO1
COG6		FNDC1
COG8		FNIP1
COIL		FOSL2
COL7A1		FOXC1
COMMD1		FOXO4
COMMD4		FOXP2
COMMD8		FRMD4A
COPB1		FRMD5
COPS3		FTH1
COPS4		FTSJ1
COPZ1		FTSJ2
COQ10A		FUBP1
COX15		FURIN
COX17		FUS
COX18		FYCO1
COX6A1		G6PD
COX6B2		GABPB1
COX6C		GALNT1
COX7C		GALNT10
CPED1	CPED1	GALNT12
CPN2		GALNT6
CPSF2		GALNT7
CPSF3		GALNTL2
CPSF4		GATA2
CPSF6		GATSL1
CPZ		GBP1
CREG1	CREG1	GBP3
CRLS1		GBP5
CRY1		GCLC
CRYBG3		GDF6
CSDA		GDPD5
CSE1L		GEM
CSF1R	CSF1R	GEMIN5
CSNK1G3		GFPT2
CSPP1		GFRA1
CSRNP3		GINS1
CSTF1	CSTF1	GINS4
CSTF2		GJA1
CSTF3		GJD3
CTBS		GLA
CTDSPL		GLDN
CTSL1		GLIPR1
CTXN1		GLS
CUL1		GLT8D2
CUL3		GLTSCR2
CUL5		GNB4
CWC27		GNL2
CWF19L1		GNL3L
CXCR7	CXCR7	GNPDA1
CXorf23		GNPTAB
CXorf38		GOLGA3
CYBRD1		GOLGA7
CYP17A1		GOLPH3
CYP1B1-AS1		GOLT1B
CYP20A1		GOPC
CYP2R1		GPCPD1
DARS2		GPD2
DAZAP1		GPER
DBH-AS1		GPI
DBR1	DBR1	GPN1
DBT		GPR1
DCAF13		GPR133
DCAF16		GPR137B
DCBLD1	DCBLD1	GPR89B
DCLK3		GPR89C
DCLRE1A		GPRC5A
DCLRE1B	DCLRE1B	GRAMD4
DCP2		GREM2
DCTN1		GRPEL2
DCTN4		GRPR
DCUN1D5		GSPT1
DDC		GSTCD
DDHD2		GSTT1
DDX18		GTF2E2
DDX31	DDX31	GTF2IRD2
DDX3X		GUCY1A3
DDX42	DDX42	GUCY1B3
DDX46		GUF1
DDX50		HAPLN3
DECR1		HARS
DENND2C		HAS2
DENR		HAT1
DEPDC4		HAUS6
DEPDC7		HBEGF
DERA		HBP1
DET1		HCCS
DGUOK		HCFC1R1
DHCR24		HCFC2
DHRS11		HDGFRP3
DHRSX		HEATR3
DHX15	DHX15	HEBP2
DHX29		HECTD2
DIABLO		HEG1
DIAPH3	DIAPH3	HERC3
DIRC2	DIRC2	HERPUD1
DIRC3	DIRC3	HES1
DIS3L		HEXA
DKC1		HIC1
DKK2	DKK2	HIST1H1A
DLD	DLD	HIST1H1D
DLGAP4		HIST2H2AB
DLX6		HIVEP3
DNA2		HK2
DNAJC24		HMCN1
DNAJC30		HMOX1
DNAJC8		HN1
DNAJC9		HNRNPAB
DNAL4		HNRNPR
DNASE2		HOXB2
DNER		HOXB3
DNMT3B		HOXB5
DNTTIP1		HOXD4
DOCK2	DOCK2	HS3ST3A1
DOCK3		HSF2
DOCK5	DOCK5	HSP90AB3P
DONSON	DONSON	HSPA5
DPAGT1		HSPA8
DPEP2		HSPD1
DPP8		HSPE1-MOB4
DPY19L1		HSPH1
DPY19L4		HTR2A
DSCC1		HTRA1
DSCR9		HYOU1
DSN1		ICAM1
DSTNP2		ID4
DTL	DTL	IDH1
DTWD1		IDH2
DTX1		IDH3A
DTX3L		IDUA
DUS4L		IER3
DUSP11		IFI30
DUSP12		IFRD2
DUSP16		IFT74
DUSP18		IGFBP4
DYNC1I2		IGFBP5
DZANK1		IGHG1
DZIP3		IKBIP
EAPP		IKBKAP
EBF2	EBF2	IL1R1
ECE1	ECE1	IL1RL1
ECHDC3		IL4R
ECM1		IL7R
EED		ILF2
EFHC1		ILF3
EFNA2		IMMT
EFNB2	EFNB2	IMP4
EIF1		IMPA1
EIF1B		INSIG1
EIF2AK2		INTS7
EIF2AK3		INTS8
EIF2B1	EIF2B1	IRX3
EIF2S3		ISCU
EIF3M		ISLR
EIF4A3		ITGA1
EIF4E3	EIF4E3	ITGA2
EIF4G2	EIF4G2	ITGA4
EIF5		ITGA5
ELL2	ELL2	ITGB8
ELMO2		ITGBL1
ELOVL6	ELOVL6	JAK1
ELP4		JMJD6
EMC2		KATNAL1
EMC3		KBTBD8
EML1	EML1	KCNJ2
EMX2		KCNJ2-AS1
ENAH		KCNJ8
ENPP7		KCNK6
ENTPD5		KCNMA1
ENY2		KCNN4
EPB41L2		KCNQ5
EPC1		KCNS2
EPHA3	EPHA3	KCTD12
EPHA5		KDELR3
EPS8	EPS8	KIAA0226L
EPS8L2	EPS8L2	KIAA1199
EPT1	EPT1	KIAA1217
ERBB2		KIAA1841
ERCC6L	ERCC6L	KIRREL3
ERCC6L2		KIT
ERCC8		KLF2
ERGIC1		KLF6
ERLEC1		KLF7
ESCO2		KLHL15
ESF1		KLHL36
ETF1		KPNA3
ETV6		KRT14
EVI2B		KRTAP1-1
EXD2		KRTAP1-5
EXO1	EXO1	LACC1
EXOC3		LACTB
EXOSC3		LAMA3
EXT1		LAMA4
EXTL1		LAMC1
EZH2		LAMP1
F3		LAS1L
FAM104A		LCE1F
FAM104B		LDLR
FAM105B		LEO1
FAM106B		LGALS3
FAM111B		LGALS8
FAM114A2		LGALS9B
FAM116A		LGR4
FAM127C		LGR5
FAM135A		LIMA1
FAM13C		LIPG
FAM156B		LMBRD1
FAM162A		LMNB1
FAM170B		LMO7
FAM173B		LNX2
FAM175B		LOC100287177
FAM178A		LOC100505573
FAM184B		LOC100507605
FAM185A		LOC100509671
FAM200B		LOC151009
FAM207A		LOC286189
FAM210A		LOC440894
FAM216A		LOC727803
FAM222B		LOC727896
FAM225B		LOC728323
FAM35B2		LOC730755
FAM48A		LOC91450
FAM49A		LOX
FAM54A		LOXL1
FAM57A	FAM57A	LRP8
FAM71E1		LRR1
FAM72C		LRRC3
FAM72D		LRRC59
FAM76B		LTA4H
FAM78A		LTBP4
FAM84A		LYN
FAM96A		MAGED1
FAM98B		MAGED4B
FAM98C		MAML2
FAN1		MAMLD1
FANCC		MAN1C1
FANCE		MANF
FAR1		MAP2K1
FAR2		MAP4K4
FARS2		MAPK13
FARSB	FARSB	MAPRE1
FASTKD3		MARCKSL1
FBRSL1		MBOAT1
FBXL20		MBOAT2
FBXL3		MCL1
FBXO11		MCM10
FBXO16		MCM3
FBXO22		MCM6
FBXO32	FBXO32	MCM7
FBXO34		MCMBP
FBXO48		MEF2C
FBXW11		MEIS2
FCGR3B		MELK
FECH		MET
FEN1	FEN1	METRNL
FGF9		MEX3D
FHOD3	FHOD3	MFAP4
FILIP1L		MFSD12
FKBP2		MGC39372
FKBP3		MGLL
FLT1		MIA-RAB4B
FMR1		MIER2
FN3KRP		MINA
FOXA3		MIR181A2
FOXD4		MIR221
FOXN2		MIR4659A
FRZB		MIR548V
FUBP1	FUBP1	MKX
FUS	FUS	MLEC
FYB		MLH1
FYN		MLLT11
FYTTD1		MME
FZD3		MMP1
G2E3		MMP12
GAA		MMP16
GAB1		MMP3
GABPB1	GABPB1	MMS22L
GABPB2		MPP5
GABRA5		MREG
GADD45B		MRPL17
GAGE2A		MRPL18
GAL3ST2		MRPL3
GALC		MRPL39
GALNTL1		MRPL42
GAR1		MSH2
GART		MSH6
GAS5		MSMO1
GATA3		MSN
GATAD2B		MSX1
GATSL1	GATSL1	MTA2
GBE1		MTCH2
GBP1	GBP1	MTRF1L
GCLM		MYBL1
GCNT4		MYLIP
GDA		MYO10
GDF15		MYPN
GDPD1		NAA50
GEN1		NAALADL1
GGT3P		NALCN
GGT5		NAT10
GIF		NBR1
GIN1		NCAPD3
GINS1	GINS1	NCAPG2
GINS2		NCBP1
GINS4	GINS4	NCEH1
GLIPR1	GLIPR1	NCL
GLIS2		NCLN
GLOD4		NCS1
GLRB		NDNF
GLT8D1		NDUFA9
GLYATL3		NDUFAF1
GM2A		NEDD4
GMNN		NEK7
GNB2L1		NID2
GNG12		NIP7
GNG8		NIPA2
GNL2	GNL2	NIPAL2
GNL3		NIPAL4
GNPAT		NKX2-8
GNPDA2		NLN
GNPTAB	GNPTAB	NLRP1
GNPTG		NME1-NME2
GOLGA5		NNMT
GOLT1B	GOLT1B	NOC3L
GORAB		NOL11
GPCPD1	GPCPD1	NOL6
GPHN		NPC1
GPIHBP1		NPTX1
GPN3		NQO1
GPR126		NR2F1
GPR137B	GPR137B	NR2F6
GPR161		NRD1
GPR75		NRG1
GPR89B	GPR89B	NSDHL
GPR89C	GPR89C	NSUN2
GPX8		NTRK2
GRAMD1A		NUCKS1
GRASP		NUDC
GRID1		NUDCD1
GRN		NUP155
GRPEL2	GRPEL2	NUP50
GSG2		NUP88
GSTA4		NUP93
GTF2B		NUPR1
GTF2E1		OAT
GTF2E2	GTF2E2	ODC1
GTF2H2		OGFOD1
GTF3A		OLFML2B
GTF3C4		OPCML
GTF3C6		OR6B3
GTPBP8		ORAI3
GXYLT1		ORC1
H2AFZ		OSBPL1A
H3F3B		OSR1
HACE1		OSR2
HADHA		OSTF1
HAS2-AS1		P4HA1
HAS3		PAM
HAT1	HAT1	PAMR1
HAUS1		PAPPA
HAUS6	HAUS6	PARK2
HAUS8		PARP4
HBXIP		PCDH9
HCG18		PCMTD2
HCG21		PCOLCE2
HCG9		PDCD1LG2
HELLS		PDE4D
HENMT1		PDE8A
HGF		PDGFC
HGS		PDPN
HIST1H2AD		PDS5B
HIST1H4A		PDSS1
HIVEP1		PEG10
HIVEP3	HIVEP3	PELI2
HJURP		PFDN2
HLA-DMA		PFKFB2
HLA-DQA1		PFKFB3
HMGB3		PGM3
HMGCS2		PGPEP1
HMGN5		PHLDA1
HMGXB4		PIGT
HMX1		PIK3IP1
HNRNPA1		PIK3R3
HNRNPA2B1		PIP4K2A
HNRNPD		PITPNB
HNRNPL		PITPNM3
HNRNPM		PITRM1
HNRNPR	HNRNPR	PLA2G4A
HNRPLL		PLAT
HOXA2		PLCB3
HOXA5		PLD1
HOXB2	HOXB2	PLEK2
HOXB5	HOXB5	PLEKHA2
HOXC-AS5		PLEKHA7
HPRT1		PLK2
HSD17B14		PLK3
HSD17B7		PLK4
HSD3B7		PLOD2
HSF2	HSF2	PLS3
HSPA13		PLXDC2
HSPA5	HSPA5	PLXNA4
HSPA9		PLXNC1
HSPB11		PMAIP1
HSPB3		PNN
HYAL1		PNO1
HYAL2		POP1
HYLS1		PPAPDC1A
IAH1		PPIA
IBTK		PPIL1
ICAM2		PPIP5K2
ICMT		PPL
ICT1		PPP1CC
ID4	ID4	PPP1R13B
IDH1	IDH1	PPP1R3C
IFITM10		PPP2R3A
IFNAR2		PPRC1
IFT20		PRDM1
IFT46		PRDX1
IFT81		PRELID1
IGBP1		PRELP
IGF2R		PREX2
IGFBP6		PRG4
IGHG1	IGHG1	PRKG1
IGHJ1		PRLR
IGKC		PRPF4
IGKV1D-8		PRRX1
IGKV1OR2-118		PSMB2
IGLV3-22		PSMC2
IKBIP	IKBIP	PSMC3IP
IKZF2		PSMD1
IKZF5		PSMD11
IL17C		PSMD12
IL1RAPL1		PSMD14
IL8		PSMG3
ILDR2		PTBP1
ILF2	ILF2	PTDSS1
ILK		PTGER2
IMMT	IMMT	PTGIS
INCENP		PTGS1
ING3		PTGS2
INMT-FAM188B		PTPN1
INPP1		PTPRB
INSIG2		PTPRJ
INSM1		PTPRM
INTS10		PTRH2
INTS2		PTX3
INTS7	INTS7	PUS7
INTS8	INTS8	PVR
IPO11		PXDN
IPO5		PYGL
IPO8		RAB3B
IPP		RABGGTB
IQSEC3		RAD18
IRAK3		RAD51
IREB2		RAD54B
IRF1		RAD54L
IRS2		RALGPS2
IRX3	IRX3	RAN
IRX5		RARRES2
ISCA2		RARS
ISLR	ISLR	RASA1
ITGA10		RASD2
ITGA4	ITGA4	RASSF2
ITGB1BP1		RBM8A
ITGB2		RBPMS
IVNS1ABP		RCAN1
JAGN1		RCAN2
JPH1		RCC2
JTB		RCE1
JUP		RDH10
KALRN		RECK
KAT2B		REP15
KAT7		RER1
KAZALD1		RERE
KAZN		RFTN1
KBTBD2		RFWD3
KBTBD4		RGCC
KCNA2		RGMB
KCND3-IT1		RGNEF
KCNH1		RGS4
KCNIP2		RHOB
KCNK1		RIBC2
KCNK2		RIN2
KCNN3		RIPK4
KCNN4	KCNN4	RN5S75
KCNS1		RND2
KCTD12	KCTD12	RND3
KCTD18		RNF145
KCTD4		RNF182
KCTD9		RNF24
KDM1A		RNF26
KEAP1		RNF5
KIAA0020		RNGTT
KIAA0240		ROBO1
KIAA0586		ROR1
KIAA0753		RPL12
KIAA1147		RPL18
KIAA1199	KIAA1199	RPL35A
KIAA1211		RPN1
KIAA1274		RQCD1
KIAA1383		RRBP1
KIAA1683		RRP9
KIAA1731		RRS1
KIF19		RSPO3
KIF22		RTCA
KIF24		RTN4
KIF2A		RUVBL2
KIF2C		S1PR1
KIF4A		SAT1
KIN		SBF2
KLF10		SCARA3
KLF4		SCD
KLHDC1		SCFD2
KLHL21		SCG2
KLHL30		SCML1
KLHL7-AS1		SDC4
KLHL8		SEC14L2
KLRAP1		SEC23B
KPNA2		SEL1L3
KRBOX1		SEMA3B
KRCC1		SEMA3C
KRR1		SEMA7A
KRT18P55		SEPT11
KRT77		SERBP1
KRTAP23-1		SERINC2
KRTAP9-2		SERPINB1
LAP3		SERPINB7
LARP1B		SERPINF1
LAS1L	LAS1L	SERPING1
LCORL		SFRP1
LDB1		SFT2D2
LDLR	LDLR	SFXN1
LDLRAD2		SGIP1
LECT1		SGMS2
LGI4		SGSH
LGR5	LGR5	SH2D4A
LHCGR		SHC3
LIFR		SHCBP1
LIG1		SHQ1
LIG3		SIAH1
LIMK1		SIM1
LIMS2		SIPA1L3
LIN52		SIRPA
LIN54		SIX1
LIN9		SIX4
LINC00539		SKP2
LINC00547		SLC12A4
LINS		SLC16A2
LIPC		SLC17A9
LMBR1		SLC1A1
LMBRD2		SLC1A3
LMNB2		SLC1A5
LMO2		SLC20A1
LNP1		SLC22A18
LOC100128077		SLC22A23
LOC100128437		SLC25A32
LOC100128993		SLC26A11
LOC100130373		SLC27A1
LOC100130950		SLC2A1
LOC100131289		SLC30A7
LOC100131510		SLC35B1
LOC100132057		SLC35C1
LOC100268168		SLC37A2
LOC100287205		SLC38A6
LOC100288162		SLC39A7
LOC100288346		SLC40A1
LOC100289580		SLC43A1
LOC100293962		SLC4A4
LOC100294145		SLC5A3
LOC100294341		SLC6A17
LOC100499227		SLC6A6
LOC100505625		SLC7A1
LOC100506158		SLC7A11
LOC100506233		SLC7A5
LOC100506291		SLC7A6
LOC100506365		SLC7A7
LOC100506494		SLC7A8
LOC100506710		SLCO2A1
LOC100506844		SLFN11
LOC100506890		SLFNL1
LOC100506928		SLIT3
LOC100506942		SMAGP
LOC100506963		SMPD4
LOC100507308		SMS
LOC100507486		SNAI1
LOC100652755		SNORA76
LOC100652791		SNORD75
LOC100652894		SNRNP40
LOC145783		SNRPD1
LOC151171		SNTB1
LOC158376		SNTB2
LOC254128		SNX33
LOC284628		SOCS4
LOC284926		SOD3
LOC285359		SORBS2
LOC285696		SOX9
LOC338797		SPECC1
LOC339290		SPIN4
LOC339505		SPP1
LOC339975		SPRY4
LOC339988		SPTLC3
LOC388796		SQRDL
LOC400027		SRPR
LOC401037		SRPRB
LOC401321		SRPX
LOC401588		SRSF1
LOC440518		SRSF3
LOC440742		SRSF6
LOC440944		SRSF7
LOC441728		SSR3
LOC642361		SSRP1
LOC643669		SSX2IP
LOC643923		ST8SIA2
LOC646498		STC1
LOC649395		STC2
LOC727803	LOC727803	STEAP2
LOC729173		STEAP3
LOC730101		STIM2
LOC91450	LOC91450	STIP1
LONRF1		STK24
LOXL2		STK3
LOXL4		STK32B
LPCAT3		STK39
LRCH1		STOM
LRCH4		STON2
LRFN1		STX12
LRFN4		SULF1
LRIG1		SULF2
LRP10		SULT1C2
LRPAP1		SUV39H2
LRR1	LRR1	SVIL
LRRC16B		SWAP70
LRRC40		SYNCRIP
LRRC4B		SYT11
LRRC56		SYT15
LRRC6		TAF13
LRRFIP1		TBC1D15
LSM14A		TBC1D17
LSM2		TBPL1
LSM6		TBX15
LTBP1		TCEB3
LTBP2		TCERG1
LUC7L3		TCP1
LURAP1L		TCP11L2
LY6E		TFDP2
LYRM7		TFPI2
LYSMD3		TGFB2
LZIC		TGFB3
MADCAM1		TGFBI
MAGEH1		TGFBR1
MAGOH		TGFBR2
MAGOH2		TGIF1
MAGOHB		THBD
MAGT1		THBS4
MAK16		THOC6
MALL		THRB
MANF	MANF	THSD1
MAP1A		THSD4
MAP3K7		TIMM21
MAP3K9		TIMM23
MAP4K4	MAP4K4	TIMP1
MAPK3		TJP2
MARCH7		TLR3
MARK4		TLR4
MB21D2		TM7SF2
MBD4		TMCC2
MBIP		TMCO7
MBOAT1	MBOAT1	TMEM104
MBOAT7		TMEM106A
MBTD1		TMEM119
MBTPS1		TMEM171
MCM3	MCM3	TMEM194A
MCM4		TMEM198B
MCM5		TMEM200A
MCM6	MCM6	TMEM30B
MCM7	MCM7	TMEM35
MCM8		TMEM39A
MCMBP	MCMBP	TMTC3
MCPH1		TNFRSF19
MCTP1		TNFRSF1B
MDK		TNFRSF21
MDM4		TNFSF4
MED16		TNPO1
MED4		TNS3
MED7		TOR1B
MED8		TP53RK
MEGF10		TPMT
MEIS2	MEIS2	TPP1
MEOX1		TRA2B
METAP2		TRAF3
METTL10		TRAF3IP2
METTL16		TRAF4
METTL3		TRAJ28
METTL9		TRAK1
MFGE8		TRIB2
MFN1		TRIB3
MGARP		TRIM55
MGC23284		TRIP13
MGC57346		TRNAI2
MIA-RAB4B	MIA-RAB4B	TSC22D2
MIB1		TSKU
MINA	MINA	TSPAN13
MIOS		TSPAN18
MIR1244-1		TSPAN2
MIR1294		TSPYL5
MIR149		TTC39C
MIR181A2	MIR181A2	TTC8
MIR212		TTLL1
MIR27B		TXLNB
MIR300		TXNDC11
MIR3179-1		TXNL4A
MIR3183		TXNRD1
MIR3192		U2AF1
MIR3650		U2SURP
MIR4278		UAP1
MIR4659A	MIR4659A	UBE3C
MIR4668		UBR7
MIR519D		UBXN7
MIR548V	MIR548V	UCHL5
MIR627		UHRF1
MIS12		UMPS
MKI67		USP1
MKI67IP		USP10
MKNK2		USP14
MMP1	MMP1	USP53
MMP14		USP7
MMP16	MMP16	UTP18
MMP17		UXS1
MOB3A		VAT1
MON2		VDR
MORC4		VEGFC
MORF4L1		VGLL3
MORF4L2		VLDLR
MOV10		VSTM4
MPHOSPH6		WBP2
MPLKIP		WDFY2
MPP4		WDR1
MPP5	MPP5	WDR3
MPP6		WDR47
MRC2		WDR76
MRFAP1L1		WDSUB1
MRPL10		WEE1
MRPL15		WNT5A
MRPL18	MRPL18	WNT9A
MRPL21		XG
MRPL22		XGPY2
MRPL24		XKR8
MRPL27		XPC
MRPL3	MRPL3	XPNPEP2
MRPL32		YIF1B
MRPL39	MRPL39	YKT6
MRPL42	MRPL42	YPEL4
MRPL47		YRDC
MRPL48		YTHDF1
MRPS16		YWHAG
MRPS33		ZBTB2
MSH2	MSH2	ZBTB9
MSH6	MSH6	ZDHHC16
MSI1		ZDHHC2
MSL3P1		ZFP36
MSR1		ZMPSTE24
MT3		ZNF207
MTA2	MTA2	ZNF238
MTAP		ZNF259
MTF2		ZNF480
MTHFD1		ZNF521
MTHFD2L		ZNF714
MTIF2		ZRANB1
MTM1		ZSWIM4
MTMR4		ZWILCH
MTO1
MTRNR2L6
MTUS1
MTX3
MUM1
MUTED
MXD1
MXRA8
MYADM
MYBL1	MYBL1
MYCL1
MYEF2
MYLPF
MYNN
MYO15B
MYOCD
MYOF
MYOM3
MZT1
NADK
NAE1
NAGK
NAGS
NALCN	NALCN
NALCN-AS1
NANP
NANS
NAP1L1
NAPB
NARF
NASP
NAV3
NCAPD3	NCAPD3
NCAPG
NCBP1	NCBP1
NCK1
NCL	NCL
NCOR2
NCRNA00185
NCSTN
ND3
NDRG4
NDUFA5
NDUFA9	NDUFA9
NDUFAF1	NDUFAF1
NDUFAF6
NDUFB6
NEDD4	NEDD4
NEFH
NEIL3
NEK1
NEU4
NFATC2
NFIL3
NFKB1
NFXL1
NFYB
NGDN
NID1
NIF3L1
NIPBL
NKX2-8	NKX2-8
NKX3-2
NMD3
NME7
NMRK1
NOL11	NOL11
NOL7
NOL9
NOP56
NPAS3
NPDC1
NPHP1
NPM1
NPRL3
NR5A2
NRAS
NRBP2
NRF1
NRG1-IT2
NRG3
NRGN
NRXN2
NS3BP
NSDHL	NSDHL
NSRP1
NSUN6
NUBP1
NUBPL
NUDCD1	NUDCD1
NUDT1
NUDT11
NUDT15
NUMBL
NUP107
NUP133
NUP155	NUP155
NUP160
NUP37
NUP43
NUP54
NUP85
NUP88	NUP88
NUP93	NUP93
NUPL2
NXNL1
NXPE3
NXT2
OAF
OBFC1
OCLN
ODF2
ODZ4
OPA1
OPCML	OPCML
OR1M1
OR2T11
OR4F15
OR5L2
ORC1	ORC1
ORC3
ORC5
ORMDL1
OSBP
OSBPL9
OSGEPL1
OSM
OSTC
OTUD4
OXCT1
OXCT2
OXR1
PABPC1
PABPC3
PAFAH2
PAICS
PAM	PAM
PAMR1	PAMR1
PANX2
PAQR5
PAQR8
PARM1
PARP1
PARP11
PARP14
PARP2
PARP4-AS1
PAXIP1
PBX3
PCCA
PCDH19
PCDHB2
PCDHB7
PCF11
PCID2
PCNA
PCNT
PCSK1
PCSK9
PDGFC	PDGFC
PDGFD
PDIA3P
PDK4
PDLIM7
PDS5A
PDS5B	PDS5B
PEX3
PGBD2
PHACTR2
PHC3
PHF1
PHF14
PHF5A
PHKB
PHLDB1
PHOSPHO2-KLHL23
PHTF1
PHYHIP
PI4K2A
PI4K2B
PI4KAP2
PIDD
PIGA
PIGF
PIGN
PIGP
PIGX
PIGY
PIK3CB
PIK3CD
PIK3IP1	PIK3IP1
PIKFYVE
PINK1
PINX1
PION
PITHD1
PITPNB	PITPNB
PITPNM3	PITPNM3
PITRM1	PITRM1
PIWIL4
PJA1
PKN2
PKNOX1
PKNOX2
PLAU
PLEKHA1
PLEKHA3
PLEKHG1
PLEKHG4B
PLEKHM1P
PLEKHM2
PLGRKT
PLIN2
PLK3	PLK3
PLOD2	PLOD2
PLSCR3
PLTP
PLXNA1
PLXNB1
PLXNB3
PMS1
PMS2CL
PNMA1
PNPLA2
POC1A
PODXL
POLA1
POLA2
POLD3
POLE2
POLH
POLQ
POLR1C
POLR1E
POLR2A
POLR2F
POLR2J
POLR2K
POR
POSTN
POT1
POU4F3
PPA1
PPA2
PPARA
PPARGC1A
PPFIA2
PPFIBP2
PPIG
PPM1N
PPP1CC	PPP1CC
PPP1R13L
PPP1R15B
PPP1R32
PPP1R35
PPP1R8
PPP2R3C
PPP2R5A
PPP3CB
PPP4R1
PPP4R2
PPP6R3
PRDM2
PRDX3
PRDX4
PRIM1
PRKCDBP
PRKCI
PRKCZ
PRL
PRMT3
PRMT5
PRMT8
PROCR
PRPF38A
PRPF38B
PRPF4B
PRPS2
PRR16
PRSS22
PRTN3
PSG4
PSMA1
PSMA3
PSMA4
PSMA5
PSMA6
PSMB1
PSMC3IP	PSMC3IP
PSME2
PSMG1
PTBP3
PTCD2
PTCD3
PTCRA
PTEN
PTGDR2
PTGES3
PTGR2
PTMA
PTP4A2
PTPDC1
PTPN11
PTPN18
PTPN2
PTPN4
PTPRVP
PTRF
PTTG1
PURB
PYCR1
PYDC2
R3HCC1L
R3HDM1
RAB23
RAB24
RAB2A
RAB30
RAB33A
RAB38
RAB3B	RAB3B
RAB3IP
RAB44
RAB5C
RABGEF1
RABGGTB	RABGGTB
RABL3
RAC2
RACGAP1
RAD17
RAD23B
RAD51	RAD51
RAD54L	RAD54L
RAMP1
RANBP10
RANBP17
RANBP6
RAP1GAP
RAP2A
RARRES2	RARRES2
RASA1	RASA1
RASA2
RASGRP4
RASL10B
RASL11A
RASSF1
RBBP7
RBBP8
RBL1
RBM12B
RBM17
RBM22
RBM3
RBM38
RBM41
RBM8A	RBM8A
RBMX2
RBX1
RCCD1
RCL1
RDX
RECK	RECK
RECQL
RELN
REPS1
RERE	RERE
REV1
RFC1
RFC2
RFC3
RFC5
RFTN1	RFTN1
RFWD3	RFWD3
RFXAP
RGMA
RGS10
RGS7
RGS7BP
RHOT1
RIMBP3
RINT1
RIPK3
RIPPLY2
RIT1
RLF
RMI1
RN5-8S2
RN5S165
RN5S27
RN5S305
RN5S342
RN5S386
RN5S407
RN5S461
RNASEH1
RNASEH2A
RNASEH2B-AS1
RNF144A-AS1
RNF187
RNF214
RNF216
RNF7
RNGTT	RNGTT
RNMT
RNU5F-2P
RNU7-26P
RNU7-33P
RNY4P23
ROBO3
ROGDI
RORA
RP2
RPA1
RPAP2
RPE
RPGRIP1L
RPL10A
RPL11
RPL14
RPL17
RPL21P28
RPL23AP82
RPL24
RPL27
RPL34
RPL35
RPL36AL
RPL37
RPL39L
RPL5
RPL7
RPL7L1
RPL9
RPLP0P2
RPP14
RPP30
RPS13
RPS16
RPS17
RPS20
RPS3
RPS6
RPS6KB1
RPS6KC1
RQCD1	RQCD1
RRAS2
RRM2B
RRN3P1
RSBN1L
RSPRY1
RTN4IP1
RUSC2
RUVBL1
RUVBL1-AS1
S100A10
S100A4
S1PR4
SAAL1
SAFB
SALL1
SAMD4B
SAMHD1
SAP30
SAP30L
SARNP
SART3
SAT1	SAT1
SBSPON
SCAMP4
SCARNA21
SCD	SCD
SCFD1
SCLT1
SCMH1
SCML1	SCML1
SCML2
SCP2
SCRG1
SDC1
SDC4	SDC4
SDCBP
SDCCAG8
SDK2
SEC11A
SEC14L5
SEC22B
SEC22C
SEC23IP
SEC61G
SELPLG
SEMA4B
SENP2
SEPHS1
SERPINB7	SERPINB7
SERPIND1
SERTAD2
SESN1
SETD3
SETD7
SETD9
SFN
SFR1
SFT2D1
SFXN4
SGCB
SGCD
SGIP1	SGIP1
SGMS1
SGOL1
SGOL1-AS1
SGSH	SGSH
SH2D5
SH3BP4
SH3BP5
SH3PXD2B
SHFM1
SHPRH
SHQ1	SHQ1
SHROOM3
SIGMAR1
SIKE1
SIRPA	SIRPA
SIVA1
SIX3
SIX6
SKA2
SKA2L
SKI
SKIV2L2
SKP2	SKP2
SLAIN2
SLC16A14
SLC16A7
SLC1A1	SLC1A1
SLC22A5
SLC25A15
SLC25A22
SLC25A24
SLC26A11	SLC26A11
SLC27A1	SLC27A1
SLC2A11
SLC30A5
SLC30A6
SLC30A7	SLC30A7
SLC30A9
SLC35A5
SLC35D1
SLC35F5
SLC37A2	SLC37A2
SLC38A8
SLC39A4
SLC39A7	SLC39A7
SLC39A8
SLC4A2
SLC6A18
SLC7A11	SLC7A11
SLC7A9
SLC9A1
SLFN11	SLFN11
SLIT3	SLIT3
SLITRK1
SLTM
SLU7
SMAD2
SMAD5
SMAGP	SMAGP
SMAP1
SMARCA5
SMARCA5-AS1
SMARCE1
SMC1A
SMC4
SMC5
SMCHD1
SMEK1
SMEK2
SMOC2
SMU1
SMYD2
SNAPC5
SNAR-E
SNCA
SNHG1
SNHG12
SNHG8
SNORA15
SNORA27
SNORA35
SNORA47
SNORA71C
SNORA76	SNORA76
SNORA79
SNORD104
SNORD119
SNORD18B
SNORD23
SNORD3A
SNORD3B-1
SNORD3C
SNORD51
SNORD69
SNORD84
SNORD89
SNORD93
SNRNP40	SNRNP40
SNRPB2
SNRPC
SNRPD1	SNRPD1
SNRPD3
SNTB2	SNTB2
SNW1
SNX13
SNX27
SNX33	SNX33
SOCS3
SOCS4	SOCS4
SON
SORCS1
SOX11
SP3
SPAG16
SPAG5
SPATS2
SPCS3
SPDYA
SPECC1	SPECC1
SPHKAP
SPIN1
SPIN2B
SPIN4	SPIN4
SPINK14
SPNS1
SPOCK1
SPP1	SPP1
SPRED1
SPTBN2
SPTLC3	SPTLC3
SPTSSA
SRBD1
SRD5A2
SREBF2
SREK1
SRFBP1
SRP19
SRP54
SRP68
SRP72
SRRD
SRRM3
SRSF1	SRSF1
SRSF3	SRSF3
SRSF5
SRSF6	SRSF6
SS18L2
SSBP1
SSPO
SSTR5
ST7L
STAT4
STEAP3	STEAP3
STIL
STK17B
STK32B	STK32B
STRBP
STRN
STX17
STX2
STXBP2
STXBP3
STXBP6
SULF2	SULF2
SUMO2
SUN2
SUPT16H
SURF4
SUSD2
SUV39H1
SUV39H2	SUV39H2
SWI5
SWT1
SYF2
SYT17
TACC3
TADA2A
TAF11
TAF15
TAF1A
TAF1D
TAF5
TAG
TAMM41
TANC1
TAP2
TARS
TASP1
TATDN1
TBC1D12
TBCEL
TBKBP1
TBPL1	TBPL1
TBRG1
TBX2
TBX5
TBX6
TCEA3
TCEAL8
TCEB3C
TCF15
TCF19
TCF7
TCP11L1
TCTA
TCTEX1D4
TDO2
TDP2
TERC
TERF1
TERF2
TET2-AS1
TEX26-AS1
TEX30
TFAM
TFCP2
TFIP11
TGDS
TH1L
THAP1
THBS2
THOC1
THSD1	THSD1
TIAL1
TIGD2
TIMM21	TIMM21
TIMP2
TINAGL1
TIPRL
TLE4
TLN1
TLR3	TLR3
TM2D3
TM4SF20
TM7SF2	TM7SF2
TMCC1
TMCC2	TMCC2
TMED5
TMEM106A	TMEM106A
TMEM123
TMEM126A
TMEM128
TMEM136
TMEM14A
TMEM150B
TMEM154
TMEM161B-AS1
TMEM183B
TMEM196
TMEM215
TMEM218
TMEM235
TMEM30A
TMEM39A	TMEM39A
TMEM5
TMEM55A
TMEM59L
TMEM63A
TMEM63B
TMEM88
TMF1
TMTC3	TMTC3
TMX3
TNFAIP2
TNFRSF19	TNFRSF19
TNFRSF1B	TNFRSF1B
TNKS2
TNNC2
TNPO3
TOE1
TOM1
TOMM70A
TOP3A
TOPBP1
TOX
TPI1
TPM2
TPP1	TPP1
TPPP
TPT1
TRA2B	TRA2B
TRAJ8
TRAK1	TRAK1
TRAPPC8
TRAV7
TRDMT1
TREML2
TRERF1
TRIAP1
TRIM16L
TRIM21
TRIM22
TRIM23
TRIM24
TRIM40
TRIM58
TRIM67
TRIM69
TRIP4
TRMT112
TRMT1L
TRNT1
TRPC1
TRPC4
TRPV4
TSC2
TSC22D3
TSHR
TSHZ3
TSPAN11
TSPAN4
TSR2
TTC22
TTC23
TTC26
TTC30B
TTC33
TTC37
TTC40
TTF2
TTI2
TTLL11
TTTY2
TUB
TUBA1B
TUBA4B
TUBB2A
TUBB3
TUBBP5
TUBGCP5
TUSC5
TWF1
TXNDC15
TXNDC9
TXNRD3
U2AF1	U2AF1
[truncated: 161 more rows]
